# Supplementary material for: Changes in meta-transcriptome of rumen epimural microbial community and liver transcriptome in young calves with feed induced acidosis
Source: Sci Rep. 2019 Dec 12;9:18967. doi: 10.1038/s41598-019-54055-8 (PMC6908691; doi:10.1038/s41598-019-54055-8)
Supplement: Supplementary file 2 — dataset1 [file 41598_2019_54055_MOESM2_ESM.xlsx]

## Sheet: Sheet1
>=500 FPKM	>= 100 FPKM and <500 FPKM	>=15 FPKM and <100 FPKM	>0.2 FPKM and < 15 FPKM	>=1 FPKM	Total # of genes	Treatment
liver2461	107	396	2042	12076	28538	Control
liver2463	98	373	1894	12358	28538	Control
liver2467	109	393	1994	12166	28538	Control
liver2469	109	387	1990	12606	28538	Control
liver2462	123	426	2061	11968	28538	Treated
liver2464	122	420	2240	11939	28538	Treated
liver2465	107	407	2040	11684	28538	Treated
liver2472	113	394	1987	11944	28538	Treated
