# Supplementary material for: Changes in meta-transcriptome of rumen epimural microbial community and liver transcriptome in young calves with feed induced acidosis
Source: Sci Rep. 2019 Dec 12;9:18967. doi: 10.1038/s41598-019-54055-8 (PMC6908691; doi:10.1038/s41598-019-54055-8)
Supplement: Supplementary file 3 — Dataset2 [file 41598_2019_54055_MOESM3_ESM.xlsx]

## Sheet: Acidosis_liver_DEG_RC10_FC15_Ap
Gene	baseMean	log2FoldChange	lfcSE	stat	pvalue	padj
LOC101905655	161.31	-1.83484	0.204405	-8.97652	2.79e-19	1.52e-15
LOC101902444	701.571	1.35259	0.162416	8.32791	8.23e-17	2.24e-13
CL46	49.7651	-2.81465	0.343313	-8.1985	2.43e-16	4.42e-13
ARHGDIA	178.249	2.32223	0.290183	8.00264	1.22e-15	1.66e-12
RPS6KA2	97.9225	2.61997	0.347611	7.53708	4.81e-14	5.24e-11
LOC101902543	2241.9	-2.13794	0.300929	-7.10448	1.21e-12	1.1e-09
C24H18orf8	155.716	-1.74516	0.248935	-7.01053	2.37e-12	1.85e-09
LOC101905058	2932.1	0.945571	0.135443	6.9813	2.92e-12	1.98e-09
CGN1	33.4645	-2.30801	0.33133	-6.96589	3.26e-12	1.98e-09
MAP3K15	989.182	0.884577	0.129328	6.83982	7.93e-12	4.32e-09
SLC11A1	45.264	2.60054	0.381431	6.81786	9.24e-12	4.58e-09
DHODH-2	28.9774	2.7921	0.422406	6.60999	3.84e-11	1.75e-08
LOC101904591	27.3498	-2.27331	0.346659	-6.55777	5.46e-11	2.29e-08
IL18	29.9778	-2.53065	0.39555	-6.3978	1.58e-10	6.14e-08
NRM	281.266	1.08319	0.177145	6.11468	9.68e-10	3.52e-07
LOC101903629	190.747	1.95136	0.324479	6.01381	1.81e-09	6.17e-07
PRSS48	96.9644	-1.41506	0.23991	-5.89829	3.67e-09	1.11e-06
SLC51A	2046.14	0.839788	0.142815	5.88024	4.1e-09	1.18e-06
PROB1	72.1269	2.79358	0.482705	5.78735	7.15e-09	1.95e-06
FOXP4	29.9774	2.01843	0.352018	5.73389	9.82e-09	2.55e-06
A2M	50.5337	-2.24859	0.396377	-5.67286	1.4e-08	3.48e-06
TMEM205	44.94	-1.79766	0.321815	-5.58602	2.32e-08	5.38e-06
KALRN	24.2814	-2.04093	0.365572	-5.58283	2.37e-08	5.38e-06
LOC101905792	126.901	-1.26227	0.226639	-5.56952	2.55e-08	5.46e-06
PPP2R1B	348.634	0.965586	0.173477	5.56606	2.61e-08	5.46e-06
TIMP3	31.2284	-1.75445	0.322011	-5.44842	5.08e-08	1.03e-05
HCRTR1	114.061	1.88846	0.348004	5.42653	5.75e-08	1.12e-05
LOC101907869	21.9018	-1.9518	0.360462	-5.41471	6.14e-08	1.15e-05
ASB15	316.094	-1.49924	0.277254	-5.40746	6.39e-08	1.16e-05
LOC101907371	62.7515	-1.31599	0.248294	-5.30013	1.16e-07	2.04e-05
SGPL1	99.4152	-1.25729	0.237645	-5.29061	1.22e-07	2.08e-05
APEH	180.76	1.29321	0.244963	5.27918	1.3e-07	2.14e-05
SERINC4	1418.55	0.889794	0.169242	5.25754	1.46e-07	2.34e-05
PNKD	26.2006	-1.84767	0.353937	-5.22033	1.79e-07	2.78e-05
LOC530739	59.7517	-1.28809	0.247413	-5.20622	1.93e-07	2.92e-05
SUSD2	404.482	2.32206	0.451739	5.14026	2.74e-07	4.04e-05
LOC101903383	95.8974	1.16653	0.227369	5.13057	2.89e-07	4.09e-05
RCE1	55.8467	1.80132	0.351256	5.12821	2.93e-07	4.09e-05
FEN1	176.519	1.15518	0.225728	5.11759	3.09e-07	4.22e-05
LOC101904617	12.9063	2.24558	0.440923	5.0929	3.53e-07	4.69e-05
GPR44	145.871	1.13764	0.224367	5.07044	3.97e-07	5.15e-05
GP5	84.1356	1.34121	0.265928	5.0435	4.57e-07	5.8e-05
SRSF2	359.901	0.783029	0.155406	5.0386	4.69e-07	5.81e-05
LOC523427	36.9284	-1.85572	0.369738	-5.01902	5.19e-07	6.29e-05
SPTAN1	126.053	1.49243	0.298017	5.00787	5.5e-07	6.52e-05
TAF5	362.382	0.819427	0.163982	4.99704	5.82e-07	6.75e-05
BMP2K	166.272	1.54605	0.31311	4.93774	7.9e-07	8.98e-05
APOA1	56.8257	1.32028	0.268064	4.92524	8.43e-07	9.38e-05
PIAS3	205.369	0.89321	0.181582	4.91905	8.7e-07	9.48e-05
LOC101904528	23.197	-1.99058	0.410603	-4.84795	1.25e-06	0.000133357
IGF2R	128.041	-1.50815	0.312619	-4.82426	1.41e-06	0.000147337
SLA2	2363.76	0.934216	0.194713	4.79792	1.6e-06	0.00016492
ZNF713	31.2862	1.43162	0.300307	4.76718	1.87e-06	0.000188623
LOC786652	26.3506	-1.68602	0.354118	-4.76118	1.92e-06	0.000190788
HP	158.831	2.22243	0.468127	4.74749	2.06e-06	0.000200511
LOC101903794	105.311	1.2407	0.26238	4.72862	2.26e-06	0.000216211
ACAT2	327.442	0.987522	0.209182	4.72088	2.35e-06	0.000220737
DNAJC18	10.3932	2.11816	0.451288	4.69358	2.68e-06	0.000245549
SLC22A24	14.6568	-1.86243	0.397255	-4.68825	2.76e-06	0.000245549
LOC101907839	286.729	0.829002	0.176897	4.68634	2.78e-06	0.000245549
LOC100848533	178.662	-1.3682	0.292006	-4.68553	2.79e-06	0.000245549
DHODH	786.189	1.97079	0.424971	4.63747	3.53e-06	0.000302661
RASSF4	192.005	-1.57573	0.339893	-4.63596	3.55e-06	0.000302661
SRR	270.305	0.791158	0.170835	4.63113	3.64e-06	0.00030504
LOC101903627	13.6752	-1.92489	0.417864	-4.60651	4.09e-06	0.000338258
ABCG8	25.3076	-1.64123	0.359206	-4.56904	4.9e-06	0.000398695
HCN3	310.801	-1.38339	0.30546	-4.52887	5.93e-06	0.000475437
CCDC88A	161.437	2.14822	0.476071	4.51241	6.41e-06	0.000505538
CHRNE	104.122	1.19394	0.264924	4.50673	6.58e-06	0.000505538
LOC101906443	277.793	0.739901	0.164169	4.50696	6.58e-06	0.000505538
FMO5	10.2747	-2.02772	0.452281	-4.48332	7.35e-06	0.000554478
MXRA8	75.8684	1.15865	0.258561	4.48115	7.42e-06	0.000554478
PSCA	82.1046	1.2296	0.274815	4.4743	7.67e-06	0.00056481
SPATA24	56.3578	2.21796	0.496415	4.46795	7.9e-06	0.000574072
ANXA4	39.6796	-1.36312	0.305443	-4.46275	8.09e-06	0.000579548
PREB	112.451	1.42135	0.318667	4.46028	8.19e-06	0.000579548
LOC101904040	306.686	0.648867	0.147056	4.41238	1.02e-05	0.000714641
PDZD9	997.381	0.607339	0.138786	4.3761	1.21e-05	0.000833839
TMED10	97.5194	1.22237	0.280132	4.36354	1.28e-05	0.000872155
LOC101907512	38.7996	1.59755	0.366517	4.35873	1.31e-05	0.000880051
SAMM50	200.782	1.30871	0.300427	4.35616	1.32e-05	0.000880051
SYNCRIP	132.384	-1.17705	0.270936	-4.34437	1.4e-05	0.000917504
DHRS3	74.8319	1.29004	0.298095	4.32763	1.51e-05	0.000978255
LOC101904486	266.113	-1.03588	0.239779	-4.32014	1.56e-05	0.00100014
TREH	332.341	-0.660038	0.153026	-4.31325	1.61e-05	0.00101983
ARHGAP26-2	83.8715	-1.01028	0.234602	-4.30635	1.66e-05	0.00104006
ATG2B	36.9654	1.46693	0.341046	4.30127	1.7e-05	0.00105212
LOC101905423	80.2579	-0.954313	0.223984	-4.26063	2.04e-05	0.00124873
CDCA2	42.2968	1.23923	0.291512	4.25104	2.13e-05	0.00128896
CCSAP	36.6157	-1.30565	0.307933	-4.24006	2.23e-05	0.00133882
LOC101901897	10.3951	-1.94325	0.463669	-4.19103	2.78e-05	0.00162793
LOC101904396	14.6619	1.92087	0.459767	4.17793	2.94e-05	0.00170622
LOC100847189	591.93	0.918255	0.220159	4.17087	3.03e-05	0.00174143
BHMT2	307.882	1.01093	0.24343	4.15288	3.28e-05	0.0018646
LOC101905965	33.6301	-1.40524	0.340053	-4.13241	3.59e-05	0.00200453
LOC101903306	35.7639	1.25405	0.30353	4.13156	3.6e-05	0.00200453
LOC101903555	11.2301	-1.8321	0.444285	-4.12371	3.73e-05	0.00202221
SCGN	68.3254	-1.18426	0.28719	-4.1236	3.73e-05	0.00202221
TULP2	11.1836	1.73883	0.421779	4.1226	3.75e-05	0.00202221
NCSTN	414.591	0.758687	0.184848	4.10439	4.05e-05	0.00214579
PLEKHB2	26.1234	1.50043	0.368049	4.07673	4.57e-05	0.00239435
LOC101906083	65.9395	-1.01211	0.250789	-4.03572	5.44e-05	0.00276254
MIR1282	3930.75	0.587298	0.145525	4.03573	5.44e-05	0.00276254
CAMK2N2	55.6574	1.11942	0.277464	4.03448	5.47e-05	0.00276254
CCDC146	468.032	-0.914492	0.227069	-4.02737	5.64e-05	0.00282127
TMEM150A	471.038	0.897568	0.223436	4.01711	5.89e-05	0.0029201
ACBD3	12.5432	1.71184	0.427409	4.00516	6.2e-05	0.00301758
OVCH2	44.0412	-1.22241	0.305559	-4.00056	6.32e-05	0.00304888
LOC101907052	530.281	0.766206	0.193232	3.96522	7.33e-05	0.00347635
LOC101906887	36.5277	1.25376	0.317562	3.94806	7.88e-05	0.00368234
FBXL6	149.444	1.75927	0.445685	3.94734	7.9e-05	0.00368234
MPP7	587.701	-1.02373	0.259652	-3.94269	8.06e-05	0.00372275
LOC101906554	100.324	-1.15646	0.294324	-3.92921	8.52e-05	0.00390468
LOC101902157	17.4987	-1.4617	0.373809	-3.9103	9.22e-05	0.00418812
SULT1C3	50.2946	1.26977	0.325074	3.9061	9.38e-05	0.0042263
LOC101903388	101.638	0.827232	0.21199	3.90222	9.53e-05	0.00425942
ITFG1	12.8998	-1.6337	0.419321	-3.89606	9.78e-05	0.00431645
EME1	318.785	0.626246	0.160779	3.89506	9.82e-05	0.00431645
NOC2L	17.8135	-1.5326	0.397182	-3.85869	0.000113998	0.00497215
LRFN4	186.905	1.83968	0.477119	3.85582	0.000115343	0.00499088
LOC101902164	53.1867	-1.25366	0.326247	-3.84267	0.000121704	0.00522464
SERPINA3-7	33.644	1.26807	0.330328	3.83881	0.00012363	0.00526585
AURKA	21.4296	-1.35092	0.353386	-3.8228	0.000131943	0.00553351
MASTL	15.7304	-1.63196	0.428353	-3.80985	0.000139053	0.00565791
SRP72	36.5814	1.10766	0.290737	3.80983	0.000139061	0.00565791
C5H12orf71	13.2953	-1.51421	0.399042	-3.79461	0.000147876	0.00585833
GPT	73.2843	1.27446	0.335866	3.79456	0.000147907	0.00585833
LOC101903695	38.0144	1.23258	0.324883	3.79392	0.000148285	0.00585833
GPR137B	16.9774	1.39276	0.368073	3.78393	0.000154374	0.00602377
SPIRE1	40.9426	-1.05305	0.278333	-3.78343	0.000154682	0.00602377
LOC101904104	51.5381	-1.31023	0.346685	-3.77931	0.000157262	0.00608079
LOC101903588	39.6342	1.56146	0.416097	3.75262	0.000174993	0.00667174
COL10A1	193.517	1.04112	0.277685	3.74926	0.000177356	0.0066723
CREB3L3	11.4317	1.64867	0.439748	3.74912	0.000177455	0.0066723
PCK1	167.104	1.70589	0.456274	3.73875	0.00018494	0.00690613
NRAP	517.285	-0.63876	0.171425	-3.72618	0.000194402	0.00721006
LOC101907588	14.0466	1.53208	0.412566	3.71355	0.000204376	0.00752876
TNIP1	18.4778	1.40828	0.379885	3.70713	0.000209624	0.00767027
SMPD3	91.6	0.845564	0.228273	3.70418	0.000212078	0.00768239
SLC50A1	32.2893	1.18546	0.320105	3.70335	0.000212773	0.00768239
YIPF4	34.7001	-1.49726	0.405565	-3.69179	0.000222682	0.00798724
HPS3	343.55	0.888846	0.240883	3.68996	0.000224293	0.00799246
NCKAP5	13.2278	1.55942	0.423936	3.67844	0.000234668	0.00830785
TMCO6	464.982	0.621512	0.16971	3.6622	0.000250056	0.00879551
MINPP1	50.0916	0.987859	0.270153	3.65667	0.000255512	0.00890533
PTPRZ1	21.1903	-1.32409	0.362358	-3.65411	0.000258078	0.00890533
SNAI2	24.9946	1.2271	0.336077	3.65124	0.000260978	0.00894876
GYS1	33.1152	1.33541	0.366165	3.64701	0.000265309	0.00902959
CCDC111	40.3279	1.16277	0.319417	3.64029	0.000272332	0.00916514
SURF2	3069.6	0.804141	0.221732	3.62664	0.000287135	0.00960406
FILIP1L	37.7439	-1.18067	0.326736	-3.61353	0.000302053	0.00998194
RPS15A	18.0747	-1.38842	0.384232	-3.6135	0.000302095	0.00998194
WIPI1	103.368	-0.891003	0.248241	-3.58926	0.000331621	0.0108916
PANX2	46.1345	1.26899	0.355837	3.56622	0.000362169	0.0118236
LOC101905358	55.4811	-1.0151	0.284839	-3.56378	0.000365556	0.0118632
RNF4	20.2462	1.44182	0.405016	3.55992	0.000370974	0.0119677
LRRN3	182.39	-0.802364	0.226213	-3.54695	0.000389723	0.0124986
LOC100337090	35.2935	-1.35629	0.382698	-3.54402	0.000394082	0.0125645
LOC101902723	169.063	-0.814465	0.230382	-3.53528	0.000407349	0.012912
PCNT	24.9717	-1.17333	0.332113	-3.53293	0.000410984	0.0129519
MIP	74.0051	0.824315	0.234557	3.51435	0.000440827	0.013644
GLS2	379.924	0.651859	0.185621	3.51177	0.000445128	0.013644
SOAT2	21.3816	1.41984	0.40433	3.51158	0.000445458	0.013644
KCNH3	19.0283	1.28859	0.367655	3.50489	0.000456799	0.0139132
PLOD3	12.7556	1.44097	0.41207	3.4969	0.000470704	0.0142571
LOC101906840	659.604	-0.90217	0.258554	-3.48929	0.000484308	0.0145881
KAT6A	275.936	1.49715	0.430361	3.47883	0.00050361	0.0150037
FKBP1B	298.543	0.609983	0.176442	3.45714	0.000545944	0.0159419
IL23A	911.599	0.602864	0.174472	3.45536	0.000549568	0.0159419
MMP11	24.7262	1.34578	0.389484	3.45528	0.000549721	0.0159419
BTD	1351.8	0.689023	0.199913	3.44661	0.000567661	0.016365
RBM4B	26.4059	-1.22054	0.354294	-3.44497	0.000571114	0.016365
CCDC53	24.9645	1.29971	0.377391	3.44393	0.000573314	0.016365
LENG8	74.6254	0.828348	0.241095	3.43578	0.000590848	0.0167776
SMC5	86.1722	-1.12702	0.328844	-3.42722	0.000609805	0.0171716
MGC128071	25.2296	1.47817	0.431372	3.42667	0.000611023	0.0171716
LOC509034-2	546.62	-0.662685	0.193589	-3.42316	0.000618976	0.0173059
C7H19orf71	29.7493	1.38842	0.406606	3.41467	0.000638603	0.0176139
CSNK1G1	44.0288	0.959454	0.281018	3.41421	0.000639684	0.0176139
LOC101908083	33.1314	-1.08976	0.319586	-3.40991	0.000649832	0.0177243
LOC524692	109.098	0.770786	0.226155	3.40821	0.000653896	0.0177243
LOC101904556	45.2332	-0.981888	0.288178	-3.40723	0.00065627	0.0177243
LOC101905950	114.812	-0.922722	0.270827	-3.40705	0.000656697	0.0177243
KCNAB1	104.272	0.782534	0.229976	3.40268	0.000667284	0.0179213
LOC101907117	27.5602	-1.09449	0.321903	-3.40006	0.000673701	0.0179641
CCDC42B	241.229	0.695219	0.204643	3.39723	0.000680716	0.0179641
P4HB	38.7738	1.10208	0.324429	3.39698	0.000681348	0.0179641
LOC100847870	137.849	-0.649419	0.191311	-3.39457	0.000687353	0.0179641
LOC790312	18.8946	-1.55827	0.459165	-3.39372	0.000689513	0.0179641
LOC101906484	48.3688	1.0018	0.295198	3.39366	0.00068965	0.0179641
LOC101906640	50.1907	1.20607	0.355485	3.39275	0.00069194	0.0179641
ORM1	125.788	1.02235	0.301553	3.39029	0.000698193	0.0180405
HRG	19.6232	-1.29406	0.382496	-3.38318	0.000716504	0.0184263
LOC101905916	15.6858	-1.27201	0.376616	-3.37747	0.000731548	0.0187249
RAI14	34.2865	-1.03825	0.309878	-3.35051	0.000806635	0.0205503
BTAF1	26.1065	-1.22375	0.365595	-3.3473	0.000816038	0.0206932
TRMT112	38.3092	0.883051	0.264512	3.33841	0.000842581	0.0212674
TXNL4B	10.0266	1.62254	0.486432	3.33559	0.000851197	0.0213858
CACNA1D	298.712	-0.721594	0.216984	-3.32556	0.0008824	0.0218947
TECPR1	29.7142	1.38089	0.415278	3.32522	0.000883498	0.0218947
RNF123	1119.32	0.778162	0.235227	3.30813	0.000939216	0.0230858
SLC5A2	260.701	0.754106	0.227972	3.30789	0.00094003	0.0230858
LOC101903597	466.238	0.661993	0.200244	3.30593	0.000946602	0.0231429
FLRT1	46.8907	-1.07527	0.325566	-3.30278	0.000957312	0.0232134
LOC101903305	102.569	0.743022	0.224982	3.30258	0.000958002	0.0232134
TEX2-2	49.1188	0.972622	0.294629	3.30117	0.000962816	0.0232269
LOC101907519	166.762	0.79123	0.240607	3.28848	0.00100731	0.0241931
ABI3BP	294.201	0.739159	0.225885	3.27229	0.00106682	0.0252882
LOC787607	45.6189	-1.00341	0.307151	-3.26684	0.00108755	0.0256681
DPH3	75.4252	0.802769	0.246108	3.26185	0.00110688	0.0260116
C10H14orf21	32.3211	1.26606	0.389228	3.25275	0.00114294	0.0266367
BRI3BP	114.787	-0.892416	0.274433	-3.25185	0.00114656	0.0266367
MRPL41	12.8309	1.48428	0.456495	3.25146	0.00114814	0.0266367
ANAPC5	144.807	-0.752437	0.231596	-3.24892	0.00115846	0.0267623
MYRF	57.8539	0.812417	0.250303	3.24573	0.00117149	0.0269303
RPS19BP1	11.4236	-1.53608	0.473407	-3.24473	0.00117561	0.0269303
TNFAIP8L1	678.264	0.65263	0.201549	3.23807	0.00120339	0.0274515
LOC101904988	184.316	0.657768	0.203529	3.23182	0.00123004	0.0279423
YRDC	20.891	1.49537	0.464028	3.22258	0.00127042	0.02874
LOC101903720	60.3666	1.07421	0.334702	3.20944	0.00132992	0.0298687
G0S2	11.5431	1.58785	0.494851	3.20875	0.00133315	0.0298687
ARL1	20.0078	1.0917	0.340426	3.20685	0.00134195	0.0298687
LOC101904679	56.7578	-0.891585	0.27803	-3.20679	0.00134223	0.0298687
LOC789355	24.7048	1.05009	0.327719	3.20423	0.00135423	0.0299238
STX19	13.8399	-1.3439	0.419454	-3.20392	0.00135568	0.0299238
HSPA1A	88.8602	0.936836	0.292735	3.20028	0.00137293	0.0301822
ATN1	16.3803	1.18209	0.372853	3.17039	0.00152234	0.0328795
CRB2	65.8124	-0.851263	0.269489	-3.1588	0.0015842	0.0338996
LOC101903128	20.1152	1.28554	0.407212	3.15692	0.00159443	0.0339565
RPL22L1	39.0522	-1.00421	0.31841	-3.15382	0.00161151	0.0341866
HIST1H2BA-2	27.3553	-1.10744	0.351467	-3.1509	0.00162766	0.0343953
LOC101904500	32.178	-0.95766	0.304394	-3.14612	0.00165453	0.0348281
G6PD	19.5163	1.07811	0.34421	3.13212	0.00173551	0.0362528
TMEM175	356.116	0.77502	0.247732	3.12846	0.00175727	0.0365673
RPS3A	51.3328	-0.832835	0.267694	-3.11114	0.00186367	0.0383424
SIRT6	34.0355	1.08582	0.35033	3.09942	0.00193902	0.0397425
LOC101902226	657.651	-0.810959	0.262219	-3.09268	0.00198356	0.0404601
LOC101904771	340.731	0.686213	0.22194	3.09189	0.00198886	0.0404601
CLDN20	16.32	-1.13908	0.368835	-3.08831	0.00201301	0.040799
LOC101907756	29.4586	-1.18833	0.385595	-3.0818	0.00205755	0.0412716
C3H1orf194	9.91813	1.29272	0.419499	3.08158	0.00205904	0.0412716
SAA3	33.712	1.32215	0.430076	3.07423	0.00211047	0.0418593
SLC6A20	122.126	0.627696	0.204237	3.07337	0.00211658	0.0418593
ACOX2	22.8873	1.19226	0.387955	3.0732	0.00211779	0.0418593
AFAP1-2	43.8683	0.788041	0.256439	3.07302	0.00211907	0.0418593
C5H12orf73	29.2115	0.960197	0.313063	3.0671	0.00216146	0.0425426
LOC101906620	35.2553	-0.944989	0.308566	-3.06252	0.00219484	0.0430441
LOC101902970	237.497	0.589068	0.192494	3.06018	0.00221201	0.0430813
BAIAP3	208.264	0.718326	0.234738	3.06011	0.00221254	0.0430813
LOC101905226	83.8724	0.750117	0.245475	3.05578	0.00224472	0.043398
MAB21L2	62.4424	-0.767259	0.251289	-3.0533	0.00226341	0.0436047
LOC101905615	21.9384	1.11321	0.3655	3.04571	0.00232132	0.0444063
PCNXL4	77.9311	-0.854549	0.281081	-3.04022	0.00236403	0.0450653
WC-7	50.2037	-0.906752	0.298433	-3.03837	0.00237858	0.0451847
WDR3	35.7416	0.89208	0.293775	3.03661	0.00239255	0.045192
STMND1	17.3758	-1.21423	0.399915	-3.03623	0.00239554	0.045192
OVOL3	50.1852	0.954498	0.315004	3.03012	0.00244459	0.0459584
LOC101907324	18.1776	-1.15078	0.380327	-3.02578	0.00247992	0.0462969
LOC101907383	9.58899	-1.32652	0.438427	-3.02563	0.00248112	0.0462969
RPAIN	136.88	0.580735	0.191992	3.02479	0.00248808	0.0462969
TEX40	11.9507	1.30391	0.431278	3.02337	0.00249979	0.0463566
NEDD4L	370.789	-0.795308	0.263512	-3.01811	0.00254355	0.0468546
PROX1	74.6466	0.687126	0.22767	3.01807	0.00254387	0.0468546
CST7	21.2461	1.12959	0.374536	3.01598	0.00256147	0.0468546
CNNM2	12.0285	-1.2093	0.401026	-3.01552	0.00256541	0.0468546
ALDH1L1	22.5504	-1.11588	0.371422	-3.00435	0.00266152	0.0482079
FBXO7	21.0253	-1.04485	0.349063	-2.9933	0.00275975	0.0496747
PAPD7	15.4029	1.22161	0.408265	2.9922	0.00276974	0.0496747
PPIH	79.6768	0.667357	0.223108	2.99119	0.00277894	0.0496747
ATP13A3	31.4846	1.02176	0.34215	2.9863	0.00282372	0.0502928
RTF1	17.4855	1.16391	0.389995	2.98442	0.00284119	0.0502928
PIK3R1	17.1986	-1.07343	0.360215	-2.97998	0.00288268	0.050862
PEMT	679.764	-0.725848	0.243675	-2.97876	0.00289419	0.0509005
PCOLCE	221.786	0.811505	0.27257	2.97724	0.00290861	0.0509895
LOC101903425	22.7478	1.04707	0.352594	2.96962	0.00298169	0.0521031
HSD17B8	41.04	0.893518	0.301138	2.96714	0.00300581	0.0523567
FXYD4	9.87639	-1.27653	0.430531	-2.965	0.00302681	0.0525547
CEP290	276.593	0.670492	0.226399	2.96155	0.00306096	0.052805
ARHGEF40	13.6279	1.20097	0.405525	2.96151	0.00306131	0.052805
MAP3K6	24.2046	1.19675	0.404224	2.96061	0.00307029	0.052805
LOC101902307	34.3827	-0.891324	0.301511	-2.95619	0.00311467	0.0532325
PAQR9	16.9612	1.37133	0.464273	2.95371	0.00313979	0.0533684
AHSG	110.217	-0.715566	0.242345	-2.95268	0.00315033	0.0533684
SAP18	20.3039	0.997052	0.338705	2.94371	0.00324299	0.0547291
LOC101902982	131.385	0.757302	0.257339	2.94282	0.00325243	0.0547291
TAF6L	39.8251	0.767634	0.26117	2.93921	0.00329051	0.0551997
DIO1	20.141	-1.19307	0.40675	-2.93318	0.00335513	0.0561109
TRO	40.6183	-0.881948	0.301354	-2.92661	0.00342675	0.0571335
DUSP23	19.6714	1.06099	0.362665	2.92555	0.00343845	0.0571537
ANGPTL1	178.348	-0.586141	0.200555	-2.9226	0.00347125	0.0574772
LOC101902991	81.8743	-0.759407	0.260254	-2.91794	0.0035235	0.0580366
KCNRG	43.0334	-0.786702	0.269889	-2.91491	0.00355791	0.0584268
SNX21	327.832	0.671128	0.23033	2.91377	0.00357092	0.0584645
BRCA2	138.478	-0.765933	0.263139	-2.91076	0.00360553	0.0588543
IK	58.4312	0.703837	0.242218	2.9058	0.00366317	0.0592693
FBXO8	14.9832	1.11724	0.384491	2.90577	0.00366356	0.0592693
LOC100847891	37.8024	1.4085	0.486143	2.89729	0.00376399	0.0607138
BRD4	11.49	-1.23674	0.427728	-2.89141	0.00383519	0.0616798
CELSR3	17.3904	1.16324	0.402613	2.88921	0.00386206	0.0618855
CBLL1	17.5091	-1.0658	0.368979	-2.88851	0.00387068	0.0618855
LOC101904727	224.819	-0.685399	0.238234	-2.877	0.0040147	0.0640004
MUC19	10.2834	1.3746	0.478128	2.87497	0.00404063	0.0642259
C2H2orf62	29.6542	1.20716	0.421776	2.86209	0.00420856	0.0662587
TMEM253	11.0518	1.32183	0.461906	2.86168	0.00421402	0.0662587
RPLP0	64.8096	0.697886	0.24391	2.86124	0.00421982	0.0662587
LOC101908038	107.703	-0.725058	0.253519	-2.85997	0.00423677	0.0662587
ACIN1	62.2006	0.692431	0.242141	2.85962	0.00424143	0.0662587
FAM35A	313.332	-0.627626	0.219949	-2.85351	0.00432397	0.0669723
SLC17A5	26.6586	0.891326	0.312518	2.85208	0.00434347	0.0670839
SFRS13A	21.8538	-1.04133	0.365263	-2.8509	0.0043595	0.0671413
ODZ1	17.8814	-1.0229	0.359785	-2.84309	0.00446778	0.0684223
CNTN2	9.75316	-1.21702	0.428731	-2.83865	0.00453052	0.0685361
C11H9orf117	58.9345	0.69447	0.244694	2.83812	0.00453807	0.0685361
PDE3B	89.4595	-0.630423	0.222871	-2.82864	0.00467459	0.0701216
DOCK6	26.1078	-1.05556	0.373189	-2.82849	0.00467687	0.0701216
RPE	118.831	-0.642561	0.227201	-2.82816	0.00468163	0.0701216
ZBTB38	78.4902	0.658169	0.233324	2.82083	0.00478991	0.0715469
SPON1	124.533	-0.588559	0.209111	-2.81458	0.00488407	0.0727539
GAPDH	15.1764	1.10334	0.392535	2.8108	0.00494182	0.0730298
TEX15	15.6153	-1.19554	0.425349	-2.81074	0.00494277	0.0730298
LOC101906135	521.324	0.77322	0.27549	2.80671	0.00500505	0.0737501
TMEM238	33.4245	0.974858	0.347496	2.80537	0.00502581	0.0738564
GPD1	23.6298	0.950574	0.340725	2.78985	0.00527317	0.0772832
TMA7	10.594	1.21362	0.435942	2.7839	0.005371	0.0785057
IFRD2	10.0513	1.34295	0.48338	2.77826	0.00546507	0.0794549
LOC101907684	76.5567	0.724967	0.261464	2.77272	0.00555902	0.0806057
LOC100848859	24.7843	1.01548	0.368113	2.75862	0.00580469	0.083782
CLDN7	59.6446	-0.71057	0.257604	-2.75838	0.0058088	0.083782
LOC101903311	17.6937	1.03729	0.376562	2.75463	0.0058759	0.0844801
IFNK	10.602	-1.15902	0.42099	-2.75309	0.00590354	0.0844801
LOC519492	21.7002	1.11034	0.403307	2.75308	0.00590369	0.0844801
GP9	548.361	0.627796	0.228158	2.75158	0.00593088	0.084647
CEP95	34.4357	-0.748284	0.272559	-2.7454	0.00604373	0.0860324
LTBR	12.9032	1.18532	0.431885	2.74453	0.00605969	0.086035
AKAP9	18.3821	-0.956009	0.350129	-2.73045	0.00632483	0.0891033
MCM8	13.3793	-1.20887	0.443077	-2.72835	0.0063653	0.0894423
LOC513969	9.46357	-1.20375	0.442442	-2.72069	0.00651461	0.091071
SLC17A4	311.207	-0.662324	0.243694	-2.71785	0.0065708	0.0916216
LOC100848495	17.4394	-1.05858	0.389756	-2.71601	0.00660732	0.0918956
LOC101904076	51.5074	0.825508	0.304732	2.70897	0.00674932	0.0930944
LOC100847979	11.1859	1.15996	0.42833	2.7081	0.00676704	0.0930944
LOC523023	93.6668	0.614322	0.226895	2.70752	0.00677889	0.0930944
TTC22	24.7654	-0.834354	0.309078	-2.69949	0.00694459	0.0951304
DOM3Z	138.806	0.635017	0.23548	2.69669	0.0070032	0.095519
LOC101907290	23.8658	0.919608	0.341042	2.69646	0.007008	0.095519
MRPL53	29.2956	0.901367	0.334391	2.69555	0.00702723	0.0955423
MOBKL3	161.886	0.789087	0.292839	2.69461	0.00704703	0.0955732
PC	31.6526	1.04936	0.389574	2.6936	0.00706848	0.0956261
MTPN	32.0206	-0.842481	0.313169	-2.69018	0.00714139	0.0961354
MAGI3	50.3565	-0.686619	0.255898	-2.68318	0.00729262	0.0976889
LOC540863	399.536	0.656687	0.245092	2.67935	0.00737656	0.0982198
ARFGEF1	33.9608	-0.787911	0.294117	-2.67891	0.00738631	0.0982198
SAA2	429.797	1.26098	0.471172	2.67627	0.00744477	0.0987565
ATP8A2	24.0477	-1.03979	0.3888	-2.67437	0.00748696	0.0990303
USP32	20.5655	-1.08671	0.406442	-2.67371	0.00750174	0.0990303
TBATA	367.535	0.685518	0.25745	2.66273	0.00775102	0.100864
RFC1	26.9515	-0.842481	0.316401	-2.6627	0.00775165	0.100864
TPD52L2	100.411	0.60182	0.226274	2.6597	0.00782105	0.101525
LOC101902332	79.4963	0.614899	0.23152	2.65592	0.00790933	0.102427
ARL2BP	89.7489	0.720489	0.271404	2.65467	0.00793854	0.102441
TBCE	76.2948	0.676022	0.254769	2.65347	0.00796679	0.102441
LOC101905085	18.3746	-1.15	0.433934	-2.65017	0.00804503	0.102961
PACS2	66.7844	0.868836	0.328219	2.64712	0.00811798	0.103599
HMGCS2	49.6015	-0.942171	0.35601	-2.64648	0.00813351	0.103599
LOC100848463	68.3098	-0.599839	0.22675	-2.64538	0.00815997	0.103599
LOC101908091	24.2926	-0.891291	0.336981	-2.64493	0.00817084	0.103599
OPN3	410.696	-0.799787	0.302635	-2.64275	0.00822358	0.104025
MYO7B	12.652	1.16053	0.439297	2.64178	0.00824717	0.104082
GPR155	58.7378	-0.882478	0.334454	-2.63856	0.00832579	0.104674
ASIP	32.7648	-0.84827	0.321522	-2.63829	0.00833247	0.104674
RAB14	85.6615	-0.62598	0.237409	-2.63672	0.00837125	0.10492
SOCS2	60.3544	-1.26991	0.483064	-2.62886	0.00856715	0.106913
SEC16A	29.0901	1.08289	0.411938	2.62877	0.0085695	0.106913
LOC506674	10.3077	-1.13725	0.433738	-2.62198	0.00874214	0.108818
LOC100138660	50.8653	0.761116	0.290631	2.61884	0.00882295	0.109573
HMCN2	58.1417	0.988246	0.37753	2.61766	0.00885343	0.109702
RPL5	75.7856	-0.634205	0.242546	-2.61478	0.00892847	0.109974
SIK3	150.37	1.2219	0.467354	2.6145	0.0089359	0.109974
HIPK1	17.723	0.902227	0.345474	2.61156	0.00901295	0.110461
EIF4EBP3	53.6892	0.658863	0.252298	2.61145	0.00901596	0.110461
LOC101906088	17.6959	1.17875	0.452516	2.60489	0.00919049	0.112347
ELF2	12.3192	1.17107	0.449872	2.60311	0.0092383	0.112678
LOC101908213	12.8812	-1.16958	0.449753	-2.6005	0.00930875	0.113284
CLIP3	52.0856	0.732131	0.28235	2.59299	0.00951444	0.115017
TYMS	967.53	0.638911	0.246603	2.59085	0.00957389	0.115272
HIST1H1E	33.886	-0.94205	0.363626	-2.59071	0.00957784	0.115272
ELL3	38.0538	0.81312	0.313978	2.58974	0.00960494	0.115344
TTBK1	12.5471	1.19211	0.460554	2.58842	0.00964165	0.11553
LOC101902873	10.4673	-1.19118	0.460879	-2.58458	0.0097499	0.116571
LOC511531	26.0351	0.96934	0.37586	2.57899	0.009909	0.117956
RPS15A-2	22.477	-0.848267	0.329173	-2.57697	0.00996713	0.118389
CSDE1	15.6659	-0.980765	0.381616	-2.57003	0.010169	0.120003
ADAMTS6	32.3673	-0.761586	0.29672	-2.56668	0.0102678	0.120907
CIAPIN1	10.3833	1.25553	0.491003	2.55708	0.0105555	0.12376
LOC100848439	21.7959	-0.895939	0.35068	-2.55486	0.010623	0.124284
FSIP1	580.425	-0.616946	0.241582	-2.55378	0.0106561	0.124405
SMC1B	16.8165	-1.05529	0.414901	-2.54348	0.0109753	0.127027
RANBP10	24.2068	0.883774	0.347685	2.54188	0.0110257	0.127087
WWOX	272.836	0.581837	0.229385	2.53651	0.0111965	0.128783
LOC100848024	83.7012	-0.590405	0.23332	-2.53046	0.0113914	0.13075
LOC101904031	45.375	-0.664361	0.262707	-2.5289	0.011442	0.131054
TRIM13	58.7571	-0.624224	0.247385	-2.52329	0.0116264	0.132887
LOC101902780	13.4499	1.02766	0.407401	2.52249	0.0116528	0.132911
LOC101906311	17.9217	1.1338	0.450234	2.51825	0.011794	0.13396
NUDT12	27.3495	-0.861633	0.342295	-2.51722	0.0118285	0.134072
PES1	12.7214	1.05435	0.419575	2.5129	0.0119745	0.134824
RASL12	33.727	-0.963979	0.383671	-2.51251	0.0119875	0.134824
MIR324	13.3207	1.01537	0.404199	2.51204	0.0120035	0.134824
YBEY	20.7884	0.899662	0.359819	2.50032	0.0124082	0.13806
LOC101906182	57.2113	-0.789034	0.315857	-2.49807	0.0124871	0.138373
COG2	57.8342	0.693712	0.277966	2.49568	0.0125717	0.139029
CYB561D2	32.7668	-0.711584	0.285241	-2.49467	0.0126073	0.139139
UMPS	68.5039	-0.961504	0.385686	-2.49297	0.0126679	0.139526
ERAP1	32.6307	-0.804098	0.322748	-2.49141	0.0127238	0.139751
MSH6	85.8246	-0.632415	0.253883	-2.49097	0.0127396	0.139751
ANKRD23	50.6606	-0.639527	0.257082	-2.48764	0.0128595	0.140742
PRIM1	14.7725	0.965726	0.388305	2.48703	0.0128815	0.140742
GEMIN5	12.8717	-1.01184	0.408153	-2.47908	0.013172	0.143373
DFNA5	15.7671	-0.963477	0.389288	-2.47497	0.0133246	0.144713
FBXL3	46.2325	-0.639704	0.258935	-2.47052	0.0134915	0.146234
COA1	14.7191	-1.00247	0.406008	-2.4691	0.0135455	0.146527
SQSTM1	11.0043	-1.01772	0.412445	-2.46753	0.0136047	0.146638
RGS8	43.5106	0.910644	0.369278	2.46601	0.0136627	0.146921
PPP1R26	10.3319	1.0829	0.439516	2.46386	0.0137451	0.147227
LOC101906545	15.4238	-0.935947	0.380262	-2.46132	0.0138426	0.147702
TBX10	25.0953	0.853913	0.346937	2.46129	0.0138437	0.147702
CSNK1D-2	23.0283	0.857951	0.348817	2.4596	0.0139092	0.148111
ZFAT	58.3145	-0.724843	0.295092	-2.45633	0.0140363	0.149173
						filtering strategy: adjusted-pvalue: 0.1
						baseMean: 10

## Sheet: Up_regulated
	baseMean	log2FoldChange	lfcSE	stat	pvalue	padj	RT-qPCR confirmed	Proton-receptor	Acute-phase
PROB1	72.1269	2.79358	0.482705	5.78735	7.15e-09	1.95e-06
DHODH-2	28.9774	2.7921	0.422406	6.60999	3.84e-11	1.75e-08
RPS6KA2	97.9225	2.61997	0.347611	7.53708	4.81e-14	5.24e-11		yes
SLC11A1	45.264	2.60054	0.381431	6.81786	9.24e-12	4.58e-09
ARHGDIA	178.249	2.32223	0.290183	8.00264	1.22e-15	1.66e-12	Yes
SUSD2	404.482	2.32206	0.451739	5.14026	2.74e-07	4.04e-05	yes
LOC101904617	12.9063	2.24558	0.440923	5.0929	3.53e-07	4.69e-05
HP	158.831	2.22243	0.468127	4.74749	2.06e-06	0.000200511			yes
SPATA24	56.3578	2.21796	0.496415	4.46795	7.9e-06	0.000574072
CCDC88A	161.437	2.14822	0.476071	4.51241	6.41e-06	0.000505538	Yes
DNAJC18	10.3932	2.11816	0.451288	4.69358	2.68e-06	0.000245549
FOXP4	29.9774	2.01843	0.352018	5.73389	9.82e-09	2.55e-06
DHODH	786.189	1.97079	0.424971	4.63747	3.53e-06	0.000302661
LOC101903629	190.747	1.95136	0.324479	6.01381	1.81e-09	6.17e-07
LOC101904396	14.6619	1.92087	0.459767	4.17793	2.94e-05	0.00170622
HCRTR1	114.061	1.88846	0.348004	5.42653	5.75e-08	1.12e-05
LRFN4	186.905	1.83968	0.477119	3.85582	0.000115343	0.00499088
RCE1	55.8467	1.80132	0.351256	5.12821	2.93e-07	4.09e-05
FBXL6	149.444	1.75927	0.445685	3.94734	7.9e-05	0.00368234
TULP2	11.1836	1.73883	0.421779	4.1226	3.75e-05	0.00202221
ACBD3	12.5432	1.71184	0.427409	4.00516	6.2e-05	0.00301758
PCK1	167.104	1.70589	0.456274	3.73875	0.00018494	0.00690613
CREB3L3	11.4317	1.64867	0.439748	3.74912	0.000177455	0.0066723
TXNL4B	10.0266	1.62254	0.486432	3.33559	0.000851197	0.0213858
LOC101907512	38.7996	1.59755	0.366517	4.35873	1.31e-05	0.000880051
G0S2	11.5431	1.58785	0.494851	3.20875	0.00133315	0.0298687
LOC101903588	39.6342	1.56146	0.416097	3.75262	0.000174993	0.00667174
NCKAP5	13.2278	1.55942	0.423936	3.67844	0.000234668	0.00830785
BMP2K	166.272	1.54605	0.31311	4.93774	7.9e-07	8.98e-05		Yes
LOC101907588	14.0466	1.53208	0.412566	3.71355	0.000204376	0.00752876
PLEKHB2	26.1234	1.50043	0.368049	4.07673	4.57e-05	0.00239435
KAT6A	275.936	1.49715	0.430361	3.47883	0.00050361	0.0150037
YRDC	20.891	1.49537	0.464028	3.22258	0.00127042	0.02874
SPTAN1	126.053	1.49243	0.298017	5.00787	5.5e-07	6.52e-05
MRPL41	12.8309	1.48428	0.456495	3.25146	0.00114814	0.0266367
MGC128071	25.2296	1.47817	0.431372	3.42667	0.000611023	0.0171716
ATG2B	36.9654	1.46693	0.341046	4.30127	1.7e-05	0.00105212
RNF4	20.2462	1.44182	0.405016	3.55992	0.000370974	0.0119677
PLOD3	12.7556	1.44097	0.41207	3.4969	0.000470704	0.0142571
ZNF713	31.2862	1.43162	0.300307	4.76718	1.87e-06	0.000188623
PREB	112.451	1.42135	0.318667	4.46028	8.19e-06	0.000579548
SOAT2	21.3816	1.41984	0.40433	3.51158	0.000445458	0.013644
LOC100847891	37.8024	1.4085	0.486143	2.89729	0.00376399	0.0607138
TNIP1	18.4778	1.40828	0.379885	3.70713	0.000209624	0.00767027
GPR137B	16.9774	1.39276	0.368073	3.78393	0.000154374	0.00602377
C7H19orf71	29.7493	1.38842	0.406606	3.41467	0.000638603	0.0176139
TECPR1	29.7142	1.38089	0.415278	3.32522	0.000883498	0.0218947
MUC19	10.2834	1.3746	0.478128	2.87497	0.00404063	0.0642259
PAQR9	16.9612	1.37133	0.464273	2.95371	0.00313979	0.0533684
LOC101902444	701.571	1.35259	0.162416	8.32791	8.23e-17	2.24e-13
MMP11	24.7262	1.34578	0.389484	3.45528	0.000549721	0.0159419
IFRD2	10.0513	1.34295	0.48338	2.77826	0.00546507	0.0794549
GP5	84.1356	1.34121	0.265928	5.0435	4.57e-07	5.8e-05
GYS1	33.1152	1.33541	0.366165	3.64701	0.000265309	0.00902959
SAA3	33.712	1.32215	0.430076	3.07423	0.00211047	0.0418593			yes
TMEM253	11.0518	1.32183	0.461906	2.86168	0.00421402	0.0662587
APOA1	56.8257	1.32028	0.268064	4.92524	8.43e-07	9.38e-05
SAMM50	200.782	1.30871	0.300427	4.35616	1.32e-05	0.000880051
TEX40	11.9507	1.30391	0.431278	3.02337	0.00249979	0.0463566
CCDC53	24.9645	1.29971	0.377391	3.44393	0.000573314	0.016365
APEH	180.76	1.29321	0.244963	5.27918	1.3e-07	2.14e-05
C3H1orf194	9.91813	1.29272	0.419499	3.08158	0.00205904	0.0412716
DHRS3	74.8319	1.29004	0.298095	4.32763	1.51e-05	0.000978255		yes
KCNH3	19.0283	1.28859	0.367655	3.50489	0.000456799	0.0139132
LOC101903128	20.1152	1.28554	0.407212	3.15692	0.00159443	0.0339565
GPT	73.2843	1.27446	0.335866	3.79456	0.000147907	0.00585833
SULT1C3	50.2946	1.26977	0.325074	3.9061	9.38e-05	0.0042263
PANX2	46.1345	1.26899	0.355837	3.56622	0.000362169	0.0118236
SERPINA3-7	33.644	1.26807	0.330328	3.83881	0.00012363	0.00526585
C10H14orf21	32.3211	1.26606	0.389228	3.25275	0.00114294	0.0266367
SAA2	429.797	1.26098	0.471172	2.67627	0.00744477	0.0987565			yes
CIAPIN1	10.3833	1.25553	0.491003	2.55708	0.0105555	0.12376
LOC101903306	35.7639	1.25405	0.30353	4.13156	3.6e-05	0.00200453
LOC101906887	36.5277	1.25376	0.317562	3.94806	7.88e-05	0.00368234
LOC101903794	105.311	1.2407	0.26238	4.72862	2.26e-06	0.000216211
CDCA2	42.2968	1.23923	0.291512	4.25104	2.13e-05	0.00128896
LOC101903695	38.0144	1.23258	0.324883	3.79392	0.000148285	0.00585833
PSCA	82.1046	1.2296	0.274815	4.4743	7.67e-06	0.00056481
SNAI2	24.9946	1.2271	0.336077	3.65124	0.000260978	0.00894876
TMED10	97.5194	1.22237	0.280132	4.36354	1.28e-05	0.000872155
SIK3	150.37	1.2219	0.467354	2.6145	0.0089359	0.109974		yes
PAPD7	15.4029	1.22161	0.408265	2.9922	0.00276974	0.0496747
TMA7	10.594	1.21362	0.435942	2.7839	0.005371	0.0785057
C2H2orf62	29.6542	1.20716	0.421776	2.86209	0.00420856	0.0662587
LOC101906640	50.1907	1.20607	0.355485	3.39275	0.00069194	0.0179641
ARHGEF40	13.6279	1.20097	0.405525	2.96151	0.00306131	0.052805
MAP3K6	24.2046	1.19675	0.404224	2.96061	0.00307029	0.052805		yes
CHRNE	104.122	1.19394	0.264924	4.50673	6.58e-06	0.000505538
ACOX2	22.8873	1.19226	0.387955	3.0732	0.00211779	0.0418593
TTBK1	12.5471	1.19211	0.460554	2.58842	0.00964165	0.11553		yes
SLC50A1	32.2893	1.18546	0.320105	3.70335	0.000212773	0.00768239
LTBR	12.9032	1.18532	0.431885	2.74453	0.00605969	0.086035
ATN1	16.3803	1.18209	0.372853	3.17039	0.00152234	0.0328795
LOC101906088	17.6959	1.17875	0.452516	2.60489	0.00919049	0.112347
ELF2	12.3192	1.17107	0.449872	2.60311	0.0092383	0.112678
LOC101903383	95.8974	1.16653	0.227369	5.13057	2.89e-07	4.09e-05
RTF1	17.4855	1.16391	0.389995	2.98442	0.00284119	0.0502928
CELSR3	17.3904	1.16324	0.402613	2.88921	0.00386206	0.0618855
CCDC111	40.3279	1.16277	0.319417	3.64029	0.000272332	0.00916514
MYO7B	12.652	1.16053	0.439297	2.64178	0.00824717	0.104082
LOC100847979	11.1859	1.15996	0.42833	2.7081	0.00676704	0.0930944
MXRA8	75.8684	1.15865	0.258561	4.48115	7.42e-06	0.000554478
FEN1	176.519	1.15518	0.225728	5.11759	3.09e-07	4.22e-05
GPR44	145.871	1.13764	0.224367	5.07044	3.97e-07	5.15e-05
LOC101906311	17.9217	1.1338	0.450234	2.51825	0.011794	0.13396
CST7	21.2461	1.12959	0.374536	3.01598	0.00256147	0.0468546
CAMK2N2	55.6574	1.11942	0.277464	4.03448	5.47e-05	0.00276254
FBXO8	14.9832	1.11724	0.384491	2.90577	0.00366356	0.0592693
LOC101905615	21.9384	1.11321	0.3655	3.04571	0.00232132	0.0444063
LOC519492	21.7002	1.11034	0.403307	2.75308	0.00590369	0.0844801
SRP72	36.5814	1.10766	0.290737	3.80983	0.000139061	0.00565791
GAPDH	15.1764	1.10334	0.392535	2.8108	0.00494182	0.0730298
P4HB	38.7738	1.10208	0.324429	3.39698	0.000681348	0.0179641
ARL1	20.0078	1.0917	0.340426	3.20685	0.00134195	0.0298687
SIRT6	34.0355	1.08582	0.35033	3.09942	0.00193902	0.0397425		yes
NRM	281.266	1.08319	0.177145	6.11468	9.68e-10	3.52e-07
PPP1R26	10.3319	1.0829	0.439516	2.46386	0.0137451	0.147227
SEC16A	29.0901	1.08289	0.411938	2.62877	0.0085695	0.106913
G6PD	19.5163	1.07811	0.34421	3.13212	0.00173551	0.0362528
LOC101903720	60.3666	1.07421	0.334702	3.20944	0.00132992	0.0298687
DUSP23	19.6714	1.06099	0.362665	2.92555	0.00343845	0.0571537
PES1	12.7214	1.05435	0.419575	2.5129	0.0119745	0.134824
LOC789355	24.7048	1.05009	0.327719	3.20423	0.00135423	0.0299238
PC	31.6526	1.04936	0.389574	2.6936	0.00706848	0.0956261
LOC101903425	22.7478	1.04707	0.352594	2.96962	0.00298169	0.0521031
COL10A1	193.517	1.04112	0.277685	3.74926	0.000177356	0.0066723
LOC101903311	17.6937	1.03729	0.376562	2.75463	0.0058759	0.0844801
LOC101902780	13.4499	1.02766	0.407401	2.52249	0.0116528	0.132911
ORM1	125.788	1.02235	0.301553	3.39029	0.000698193	0.0180405			yes
ATP13A3	31.4846	1.02176	0.34215	2.9863	0.00282372	0.0502928
LOC100848859	24.7843	1.01548	0.368113	2.75862	0.00580469	0.083782
MIR324	13.3207	1.01537	0.404199	2.51204	0.0120035	0.134824
BHMT2	307.882	1.01093	0.24343	4.15288	3.28e-05	0.0018646
LOC101906484	48.3688	1.0018	0.295198	3.39366	0.00068965	0.0179641
SAP18	20.3039	0.997052	0.338705	2.94371	0.00324299	0.0547291
HMCN2	58.1417	0.988246	0.37753	2.61766	0.00885343	0.109702
MINPP1	50.0916	0.987859	0.270153	3.65667	0.000255512	0.00890533
ACAT2	327.442	0.987522	0.209182	4.72088	2.35e-06	0.000220737		yes
TMEM238	33.4245	0.974858	0.347496	2.80537	0.00502581	0.0738564
TEX2-2	49.1188	0.972622	0.294629	3.30117	0.000962816	0.0232269
LOC511531	26.0351	0.96934	0.37586	2.57899	0.009909	0.117956
PRIM1	14.7725	0.965726	0.388305	2.48703	0.0128815	0.140742
PPP2R1B	348.634	0.965586	0.173477	5.56606	2.61e-08	5.46e-06
C5H12orf73	29.2115	0.960197	0.313063	3.0671	0.00216146	0.0425426
CSNK1G1	44.0288	0.959454	0.281018	3.41421	0.000639684	0.0176139		yes
OVOL3	50.1852	0.954498	0.315004	3.03012	0.00244459	0.0459584
GPD1	23.6298	0.950574	0.340725	2.78985	0.00527317	0.0772832		yes
LOC101905058	2932.1	0.945571	0.135443	6.9813	2.92e-12	1.98e-09
HSPA1A	88.8602	0.936836	0.292735	3.20028	0.00137293	0.0301822
SLA2	2363.76	0.934216	0.194713	4.79792	1.6e-06	0.00016492
LOC101907290	23.8658	0.919608	0.341042	2.69646	0.007008	0.095519
LOC100847189	591.93	0.918255	0.220159	4.17087	3.03e-05	0.00174143
RGS8	43.5106	0.910644	0.369278	2.46601	0.0136627	0.146921
HIPK1	17.723	0.902227	0.345474	2.61156	0.00901295	0.110461		yes
MRPL53	29.2956	0.901367	0.334391	2.69555	0.00702723	0.0955423
YBEY	20.7884	0.899662	0.359819	2.50032	0.0124082	0.13806
TMEM150A	471.038	0.897568	0.223436	4.01711	5.89e-05	0.0029201
HSD17B8	41.04	0.893518	0.301138	2.96714	0.00300581	0.0523567
PIAS3	205.369	0.89321	0.181582	4.91905	8.7e-07	9.48e-05
WDR3	35.7416	0.89208	0.293775	3.03661	0.00239255	0.045192
SLC17A5	26.6586	0.891326	0.312518	2.85208	0.00434347	0.0670839
SERINC4	1418.55	0.889794	0.169242	5.25754	1.46e-07	2.34e-05
HPS3	343.55	0.888846	0.240883	3.68996	0.000224293	0.00799246
MAP3K15	989.182	0.884577	0.129328	6.83982	7.93e-12	4.32e-09		yes
RANBP10	24.2068	0.883774	0.347685	2.54188	0.0110257	0.127087
TRMT112	38.3092	0.883051	0.264512	3.33841	0.000842581	0.0212674
PACS2	66.7844	0.868836	0.328219	2.64712	0.00811798	0.103599
CSNK1D-2	23.0283	0.857951	0.348817	2.4596	0.0139092	0.148111
TBX10	25.0953	0.853913	0.346937	2.46129	0.0138437	0.147702
SMPD3	91.6	0.845564	0.228273	3.70418	0.000212078	0.00768239		yes
SLC51A	2046.14	0.839788	0.142815	5.88024	4.1e-09	1.18e-06
LOC101907839	286.729	0.829002	0.176897	4.68634	2.78e-06	0.000245549
LENG8	74.6254	0.828348	0.241095	3.43578	0.000590848	0.0167776
LOC101903388	101.638	0.827232	0.21199	3.90222	9.53e-05	0.00425942
LOC101904076	51.5074	0.825508	0.304732	2.70897	0.00674932	0.0930944
MIP	74.0051	0.824315	0.234557	3.51435	0.000440827	0.013644
TAF5	362.382	0.819427	0.163982	4.99704	5.82e-07	6.75e-05
ELL3	38.0538	0.81312	0.313978	2.58974	0.00960494	0.115344
MYRF	57.8539	0.812417	0.250303	3.24573	0.00117149	0.0269303
PCOLCE	221.786	0.811505	0.27257	2.97724	0.00290861	0.0509895
SURF2	3069.6	0.804141	0.221732	3.62664	0.000287135	0.00960406
DPH3	75.4252	0.802769	0.246108	3.26185	0.00110688	0.0260116
LOC101907519	166.762	0.79123	0.240607	3.28848	0.00100731	0.0241931
SRR	270.305	0.791158	0.170835	4.63113	3.64e-06	0.00030504
MOBKL3	161.886	0.789087	0.292839	2.69461	0.00704703	0.0955732
AFAP1-2	43.8683	0.788041	0.256439	3.07302	0.00211907	0.0418593
SRSF2	359.901	0.783029	0.155406	5.0386	4.69e-07	5.81e-05
KCNAB1	104.272	0.782534	0.229976	3.40268	0.000667284	0.0179213
RNF123	1119.32	0.778162	0.235227	3.30813	0.000939216	0.0230858
TMEM175	356.116	0.77502	0.247732	3.12846	0.00175727	0.0365673
LOC101906135	521.324	0.77322	0.27549	2.80671	0.00500505	0.0737501
LOC524692	109.098	0.770786	0.226155	3.40821	0.000653896	0.0177243
TAF6L	39.8251	0.767634	0.26117	2.93921	0.00329051	0.0551997
LOC101907052	530.281	0.766206	0.193232	3.96522	7.33e-05	0.00347635
LOC100138660	50.8653	0.761116	0.290631	2.61884	0.00882295	0.109573
NCSTN	414.591	0.758687	0.184848	4.10439	4.05e-05	0.00214579
LOC101902982	131.385	0.757302	0.257339	2.94282	0.00325243	0.0547291
SLC5A2	260.701	0.754106	0.227972	3.30789	0.00094003	0.0230858
LOC101905226	83.8724	0.750117	0.245475	3.05578	0.00224472	0.043398
LOC101903305	102.569	0.743022	0.224982	3.30258	0.000958002	0.0232134
LOC101906443	277.793	0.739901	0.164169	4.50696	6.58e-06	0.000505538
ABI3BP	294.201	0.739159	0.225885	3.27229	0.00106682	0.0252882
CLIP3	52.0856	0.732131	0.28235	2.59299	0.00951444	0.115017
LOC101907684	76.5567	0.724967	0.261464	2.77272	0.00555902	0.0806057
ARL2BP	89.7489	0.720489	0.271404	2.65467	0.00793854	0.102441
BAIAP3	208.264	0.718326	0.234738	3.06011	0.00221254	0.0430813
IK	58.4312	0.703837	0.242218	2.9058	0.00366317	0.0592693
RPLP0	64.8096	0.697886	0.24391	2.86124	0.00421982	0.0662587
CCDC42B	241.229	0.695219	0.204643	3.39723	0.000680716	0.0179641
C11H9orf117	58.9345	0.69447	0.244694	2.83812	0.00453807	0.0685361
COG2	57.8342	0.693712	0.277966	2.49568	0.0125717	0.139029
ACIN1	62.2006	0.692431	0.242141	2.85962	0.00424143	0.0662587
BTD	1351.8	0.689023	0.199913	3.44661	0.000567661	0.016365		yes
PROX1	74.6466	0.687126	0.22767	3.01807	0.00254387	0.0468546
LOC101904771	340.731	0.686213	0.22194	3.09189	0.00198886	0.0404601
TBATA	367.535	0.685518	0.25745	2.66273	0.00775102	0.100864
TBCE	76.2948	0.676022	0.254769	2.65347	0.00796679	0.102441
SNX21	327.832	0.671128	0.23033	2.91377	0.00357092	0.0584645
CEP290	276.593	0.670492	0.226399	2.96155	0.00306096	0.052805
PPIH	79.6768	0.667357	0.223108	2.99119	0.00277894	0.0496747
LOC101903597	466.238	0.661993	0.200244	3.30593	0.000946602	0.0231429
EIF4EBP3	53.6892	0.658863	0.252298	2.61145	0.00901596	0.110461
ZBTB38	78.4902	0.658169	0.233324	2.82083	0.00478991	0.0715469
LOC101904988	184.316	0.657768	0.203529	3.23182	0.00123004	0.0279423
LOC540863	399.536	0.656687	0.245092	2.67935	0.00737656	0.0982198
TNFAIP8L1	678.264	0.65263	0.201549	3.23807	0.00120339	0.0274515
GLS2	379.924	0.651859	0.185621	3.51177	0.000445128	0.013644
LOC101904040	306.686	0.648867	0.147056	4.41238	1.02e-05	0.000714641
TYMS	967.53	0.638911	0.246603	2.59085	0.00957389	0.115272
DOM3Z	138.806	0.635017	0.23548	2.69669	0.0070032	0.095519
GP9	548.361	0.627796	0.228158	2.75158	0.00593088	0.084647
SLC6A20	122.126	0.627696	0.204237	3.07337	0.00211658	0.0418593
EME1	318.785	0.626246	0.160779	3.89506	9.82e-05	0.00431645
TMCO6	464.982	0.621512	0.16971	3.6622	0.000250056	0.00879551
LOC101902332	79.4963	0.614899	0.23152	2.65592	0.00790933	0.102427
LOC523023	93.6668	0.614322	0.226895	2.70752	0.00677889	0.0930944
FKBP1B	298.543	0.609983	0.176442	3.45714	0.000545944	0.0159419
PDZD9	997.381	0.607339	0.138786	4.3761	1.21e-05	0.000833839
IL23A	911.599	0.602864	0.174472	3.45536	0.000549568	0.0159419
TPD52L2	100.411	0.60182	0.226274	2.6597	0.00782105	0.101525
LOC101902970	237.497	0.589068	0.192494	3.06018	0.00221201	0.0430813
MIR1282	3930.75	0.587298	0.145525	4.03573	5.44e-05	0.00276254
WWOX	272.836	0.581837	0.229385	2.53651	0.0111965	0.128783		yes
RPAIN	136.88	0.580735	0.191992	3.02479	0.00248808	0.0462969
						filtering strategy: adjusted-pvalue: 0.1
						baseMean: 10

## Sheet: acute-phase
	baseMean	log2FoldChange	lfcSE	stat	pvalue	padj	RT-qPCR confirmed	Proton-receptor	Acute-phase
PROB1	72.1269	2.79358	0.482705	5.78735	7.15e-09	1.95e-06
DHODH-2	28.9774	2.7921	0.422406	6.60999	3.84e-11	1.75e-08
RPS6KA2	97.9225	2.61997	0.347611	7.53708	4.81e-14	5.24e-11		yes
SLC11A1	45.264	2.60054	0.381431	6.81786	9.24e-12	4.58e-09
ARHGDIA	178.249	2.32223	0.290183	8.00264	1.22e-15	1.66e-12	Yes
SUSD2	404.482	2.32206	0.451739	5.14026	2.74e-07	4.04e-05	yes
LOC101904617	12.9063	2.24558	0.440923	5.0929	3.53e-07	4.69e-05
HP	158.831	2.22243	0.468127	4.74749	2.06e-06	0.000200511
SPATA24	56.3578	2.21796	0.496415	4.46795	7.9e-06	0.000574072
CCDC88A	161.437	2.14822	0.476071	4.51241	6.41e-06	0.000505538	Yes
DNAJC18	10.3932	2.11816	0.451288	4.69358	2.68e-06	0.000245549
FOXP4	29.9774	2.01843	0.352018	5.73389	9.82e-09	2.55e-06
DHODH	786.189	1.97079	0.424971	4.63747	3.53e-06	0.000302661
LOC101903629	190.747	1.95136	0.324479	6.01381	1.81e-09	6.17e-07
LOC101904396	14.6619	1.92087	0.459767	4.17793	2.94e-05	0.00170622
HCRTR1	114.061	1.88846	0.348004	5.42653	5.75e-08	1.12e-05
LRFN4	186.905	1.83968	0.477119	3.85582	0.000115343	0.00499088
RCE1	55.8467	1.80132	0.351256	5.12821	2.93e-07	4.09e-05
FBXL6	149.444	1.75927	0.445685	3.94734	7.9e-05	0.00368234
TULP2	11.1836	1.73883	0.421779	4.1226	3.75e-05	0.00202221
ACBD3	12.5432	1.71184	0.427409	4.00516	6.2e-05	0.00301758
PCK1	167.104	1.70589	0.456274	3.73875	0.00018494	0.00690613
CREB3L3	11.4317	1.64867	0.439748	3.74912	0.000177455	0.0066723
TXNL4B	10.0266	1.62254	0.486432	3.33559	0.000851197	0.0213858
LOC101907512	38.7996	1.59755	0.366517	4.35873	1.31e-05	0.000880051
G0S2	11.5431	1.58785	0.494851	3.20875	0.00133315	0.0298687
LOC101903588	39.6342	1.56146	0.416097	3.75262	0.000174993	0.00667174
NCKAP5	13.2278	1.55942	0.423936	3.67844	0.000234668	0.00830785
BMP2K	166.272	1.54605	0.31311	4.93774	7.9e-07	8.98e-05		Yes
LOC101907588	14.0466	1.53208	0.412566	3.71355	0.000204376	0.00752876
PLEKHB2	26.1234	1.50043	0.368049	4.07673	4.57e-05	0.00239435
KAT6A	275.936	1.49715	0.430361	3.47883	0.00050361	0.0150037
YRDC	20.891	1.49537	0.464028	3.22258	0.00127042	0.02874
SPTAN1	126.053	1.49243	0.298017	5.00787	5.5e-07	6.52e-05
MRPL41	12.8309	1.48428	0.456495	3.25146	0.00114814	0.0266367
MGC128071	25.2296	1.47817	0.431372	3.42667	0.000611023	0.0171716
ATG2B	36.9654	1.46693	0.341046	4.30127	1.7e-05	0.00105212
RNF4	20.2462	1.44182	0.405016	3.55992	0.000370974	0.0119677
PLOD3	12.7556	1.44097	0.41207	3.4969	0.000470704	0.0142571
ZNF713	31.2862	1.43162	0.300307	4.76718	1.87e-06	0.000188623
PREB	112.451	1.42135	0.318667	4.46028	8.19e-06	0.000579548
SOAT2	21.3816	1.41984	0.40433	3.51158	0.000445458	0.013644
LOC100847891	37.8024	1.4085	0.486143	2.89729	0.00376399	0.0607138
TNIP1	18.4778	1.40828	0.379885	3.70713	0.000209624	0.00767027
GPR137B	16.9774	1.39276	0.368073	3.78393	0.000154374	0.00602377
C7H19orf71	29.7493	1.38842	0.406606	3.41467	0.000638603	0.0176139
TECPR1	29.7142	1.38089	0.415278	3.32522	0.000883498	0.0218947
MUC19	10.2834	1.3746	0.478128	2.87497	0.00404063	0.0642259
PAQR9	16.9612	1.37133	0.464273	2.95371	0.00313979	0.0533684
LOC101902444	701.571	1.35259	0.162416	8.32791	8.23e-17	2.24e-13
MMP11	24.7262	1.34578	0.389484	3.45528	0.000549721	0.0159419
IFRD2	10.0513	1.34295	0.48338	2.77826	0.00546507	0.0794549
GP5	84.1356	1.34121	0.265928	5.0435	4.57e-07	5.8e-05
GYS1	33.1152	1.33541	0.366165	3.64701	0.000265309	0.00902959
SAA3	33.712	1.32215	0.430076	3.07423	0.00211047	0.0418593
TMEM253	11.0518	1.32183	0.461906	2.86168	0.00421402	0.0662587
APOA1	56.8257	1.32028	0.268064	4.92524	8.43e-07	9.38e-05
SAMM50	200.782	1.30871	0.300427	4.35616	1.32e-05	0.000880051
TEX40	11.9507	1.30391	0.431278	3.02337	0.00249979	0.0463566
CCDC53	24.9645	1.29971	0.377391	3.44393	0.000573314	0.016365
APEH	180.76	1.29321	0.244963	5.27918	1.3e-07	2.14e-05
C3H1orf194	9.91813	1.29272	0.419499	3.08158	0.00205904	0.0412716
DHRS3	74.8319	1.29004	0.298095	4.32763	1.51e-05	0.000978255		yes
KCNH3	19.0283	1.28859	0.367655	3.50489	0.000456799	0.0139132
LOC101903128	20.1152	1.28554	0.407212	3.15692	0.00159443	0.0339565
GPT	73.2843	1.27446	0.335866	3.79456	0.000147907	0.00585833
SULT1C3	50.2946	1.26977	0.325074	3.9061	9.38e-05	0.0042263
PANX2	46.1345	1.26899	0.355837	3.56622	0.000362169	0.0118236
SERPINA3-7	33.644	1.26807	0.330328	3.83881	0.00012363	0.00526585
C10H14orf21	32.3211	1.26606	0.389228	3.25275	0.00114294	0.0266367
SAA2	429.797	1.26098	0.471172	2.67627	0.00744477	0.0987565
CIAPIN1	10.3833	1.25553	0.491003	2.55708	0.0105555	0.12376
LOC101903306	35.7639	1.25405	0.30353	4.13156	3.6e-05	0.00200453
LOC101906887	36.5277	1.25376	0.317562	3.94806	7.88e-05	0.00368234
LOC101903794	105.311	1.2407	0.26238	4.72862	2.26e-06	0.000216211
CDCA2	42.2968	1.23923	0.291512	4.25104	2.13e-05	0.00128896
LOC101903695	38.0144	1.23258	0.324883	3.79392	0.000148285	0.00585833
PSCA	82.1046	1.2296	0.274815	4.4743	7.67e-06	0.00056481
SNAI2	24.9946	1.2271	0.336077	3.65124	0.000260978	0.00894876
TMED10	97.5194	1.22237	0.280132	4.36354	1.28e-05	0.000872155
SIK3	150.37	1.2219	0.467354	2.6145	0.0089359	0.109974		yes
PAPD7	15.4029	1.22161	0.408265	2.9922	0.00276974	0.0496747
TMA7	10.594	1.21362	0.435942	2.7839	0.005371	0.0785057
C2H2orf62	29.6542	1.20716	0.421776	2.86209	0.00420856	0.0662587
LOC101906640	50.1907	1.20607	0.355485	3.39275	0.00069194	0.0179641
ARHGEF40	13.6279	1.20097	0.405525	2.96151	0.00306131	0.052805
MAP3K6	24.2046	1.19675	0.404224	2.96061	0.00307029	0.052805		yes
CHRNE	104.122	1.19394	0.264924	4.50673	6.58e-06	0.000505538
ACOX2	22.8873	1.19226	0.387955	3.0732	0.00211779	0.0418593
TTBK1	12.5471	1.19211	0.460554	2.58842	0.00964165	0.11553		yes
SLC50A1	32.2893	1.18546	0.320105	3.70335	0.000212773	0.00768239
LTBR	12.9032	1.18532	0.431885	2.74453	0.00605969	0.086035
ATN1	16.3803	1.18209	0.372853	3.17039	0.00152234	0.0328795
LOC101906088	17.6959	1.17875	0.452516	2.60489	0.00919049	0.112347
ELF2	12.3192	1.17107	0.449872	2.60311	0.0092383	0.112678
LOC101903383	95.8974	1.16653	0.227369	5.13057	2.89e-07	4.09e-05
RTF1	17.4855	1.16391	0.389995	2.98442	0.00284119	0.0502928
CELSR3	17.3904	1.16324	0.402613	2.88921	0.00386206	0.0618855
CCDC111	40.3279	1.16277	0.319417	3.64029	0.000272332	0.00916514
MYO7B	12.652	1.16053	0.439297	2.64178	0.00824717	0.104082
LOC100847979	11.1859	1.15996	0.42833	2.7081	0.00676704	0.0930944
MXRA8	75.8684	1.15865	0.258561	4.48115	7.42e-06	0.000554478
FEN1	176.519	1.15518	0.225728	5.11759	3.09e-07	4.22e-05
GPR44	145.871	1.13764	0.224367	5.07044	3.97e-07	5.15e-05
LOC101906311	17.9217	1.1338	0.450234	2.51825	0.011794	0.13396
CST7	21.2461	1.12959	0.374536	3.01598	0.00256147	0.0468546
CAMK2N2	55.6574	1.11942	0.277464	4.03448	5.47e-05	0.00276254
FBXO8	14.9832	1.11724	0.384491	2.90577	0.00366356	0.0592693
LOC101905615	21.9384	1.11321	0.3655	3.04571	0.00232132	0.0444063
LOC519492	21.7002	1.11034	0.403307	2.75308	0.00590369	0.0844801
SRP72	36.5814	1.10766	0.290737	3.80983	0.000139061	0.00565791
GAPDH	15.1764	1.10334	0.392535	2.8108	0.00494182	0.0730298
P4HB	38.7738	1.10208	0.324429	3.39698	0.000681348	0.0179641
ARL1	20.0078	1.0917	0.340426	3.20685	0.00134195	0.0298687
SIRT6	34.0355	1.08582	0.35033	3.09942	0.00193902	0.0397425		yes
NRM	281.266	1.08319	0.177145	6.11468	9.68e-10	3.52e-07
PPP1R26	10.3319	1.0829	0.439516	2.46386	0.0137451	0.147227
SEC16A	29.0901	1.08289	0.411938	2.62877	0.0085695	0.106913
G6PD	19.5163	1.07811	0.34421	3.13212	0.00173551	0.0362528
LOC101903720	60.3666	1.07421	0.334702	3.20944	0.00132992	0.0298687
DUSP23	19.6714	1.06099	0.362665	2.92555	0.00343845	0.0571537
PES1	12.7214	1.05435	0.419575	2.5129	0.0119745	0.134824
LOC789355	24.7048	1.05009	0.327719	3.20423	0.00135423	0.0299238
PC	31.6526	1.04936	0.389574	2.6936	0.00706848	0.0956261
LOC101903425	22.7478	1.04707	0.352594	2.96962	0.00298169	0.0521031
COL10A1	193.517	1.04112	0.277685	3.74926	0.000177356	0.0066723
LOC101903311	17.6937	1.03729	0.376562	2.75463	0.0058759	0.0844801
LOC101902780	13.4499	1.02766	0.407401	2.52249	0.0116528	0.132911
ORM1	125.788	1.02235	0.301553	3.39029	0.000698193	0.0180405
ATP13A3	31.4846	1.02176	0.34215	2.9863	0.00282372	0.0502928
LOC100848859	24.7843	1.01548	0.368113	2.75862	0.00580469	0.083782
MIR324	13.3207	1.01537	0.404199	2.51204	0.0120035	0.134824
BHMT2	307.882	1.01093	0.24343	4.15288	3.28e-05	0.0018646
LOC101906484	48.3688	1.0018	0.295198	3.39366	0.00068965	0.0179641
SAP18	20.3039	0.997052	0.338705	2.94371	0.00324299	0.0547291
HMCN2	58.1417	0.988246	0.37753	2.61766	0.00885343	0.109702
MINPP1	50.0916	0.987859	0.270153	3.65667	0.000255512	0.00890533
ACAT2	327.442	0.987522	0.209182	4.72088	2.35e-06	0.000220737		yes
TMEM238	33.4245	0.974858	0.347496	2.80537	0.00502581	0.0738564
TEX2-2	49.1188	0.972622	0.294629	3.30117	0.000962816	0.0232269
LOC511531	26.0351	0.96934	0.37586	2.57899	0.009909	0.117956
PRIM1	14.7725	0.965726	0.388305	2.48703	0.0128815	0.140742
PPP2R1B	348.634	0.965586	0.173477	5.56606	2.61e-08	5.46e-06
C5H12orf73	29.2115	0.960197	0.313063	3.0671	0.00216146	0.0425426
CSNK1G1	44.0288	0.959454	0.281018	3.41421	0.000639684	0.0176139		yes
OVOL3	50.1852	0.954498	0.315004	3.03012	0.00244459	0.0459584
GPD1	23.6298	0.950574	0.340725	2.78985	0.00527317	0.0772832		yes
LOC101905058	2932.1	0.945571	0.135443	6.9813	2.92e-12	1.98e-09
HSPA1A	88.8602	0.936836	0.292735	3.20028	0.00137293	0.0301822
SLA2	2363.76	0.934216	0.194713	4.79792	1.6e-06	0.00016492
LOC101907290	23.8658	0.919608	0.341042	2.69646	0.007008	0.095519
LOC100847189	591.93	0.918255	0.220159	4.17087	3.03e-05	0.00174143
RGS8	43.5106	0.910644	0.369278	2.46601	0.0136627	0.146921
HIPK1	17.723	0.902227	0.345474	2.61156	0.00901295	0.110461		yes
MRPL53	29.2956	0.901367	0.334391	2.69555	0.00702723	0.0955423
YBEY	20.7884	0.899662	0.359819	2.50032	0.0124082	0.13806
TMEM150A	471.038	0.897568	0.223436	4.01711	5.89e-05	0.0029201
HSD17B8	41.04	0.893518	0.301138	2.96714	0.00300581	0.0523567
PIAS3	205.369	0.89321	0.181582	4.91905	8.7e-07	9.48e-05
WDR3	35.7416	0.89208	0.293775	3.03661	0.00239255	0.045192
SLC17A5	26.6586	0.891326	0.312518	2.85208	0.00434347	0.0670839
SERINC4	1418.55	0.889794	0.169242	5.25754	1.46e-07	2.34e-05
HPS3	343.55	0.888846	0.240883	3.68996	0.000224293	0.00799246
MAP3K15	989.182	0.884577	0.129328	6.83982	7.93e-12	4.32e-09		yes
RANBP10	24.2068	0.883774	0.347685	2.54188	0.0110257	0.127087
TRMT112	38.3092	0.883051	0.264512	3.33841	0.000842581	0.0212674
PACS2	66.7844	0.868836	0.328219	2.64712	0.00811798	0.103599
CSNK1D-2	23.0283	0.857951	0.348817	2.4596	0.0139092	0.148111
TBX10	25.0953	0.853913	0.346937	2.46129	0.0138437	0.147702
SMPD3	91.6	0.845564	0.228273	3.70418	0.000212078	0.00768239		yes
SLC51A	2046.14	0.839788	0.142815	5.88024	4.1e-09	1.18e-06
LOC101907839	286.729	0.829002	0.176897	4.68634	2.78e-06	0.000245549
LENG8	74.6254	0.828348	0.241095	3.43578	0.000590848	0.0167776
LOC101903388	101.638	0.827232	0.21199	3.90222	9.53e-05	0.00425942
LOC101904076	51.5074	0.825508	0.304732	2.70897	0.00674932	0.0930944
MIP	74.0051	0.824315	0.234557	3.51435	0.000440827	0.013644
TAF5	362.382	0.819427	0.163982	4.99704	5.82e-07	6.75e-05
ELL3	38.0538	0.81312	0.313978	2.58974	0.00960494	0.115344
MYRF	57.8539	0.812417	0.250303	3.24573	0.00117149	0.0269303
PCOLCE	221.786	0.811505	0.27257	2.97724	0.00290861	0.0509895
SURF2	3069.6	0.804141	0.221732	3.62664	0.000287135	0.00960406
DPH3	75.4252	0.802769	0.246108	3.26185	0.00110688	0.0260116
LOC101907519	166.762	0.79123	0.240607	3.28848	0.00100731	0.0241931
SRR	270.305	0.791158	0.170835	4.63113	3.64e-06	0.00030504
MOBKL3	161.886	0.789087	0.292839	2.69461	0.00704703	0.0955732
AFAP1-2	43.8683	0.788041	0.256439	3.07302	0.00211907	0.0418593
SRSF2	359.901	0.783029	0.155406	5.0386	4.69e-07	5.81e-05
KCNAB1	104.272	0.782534	0.229976	3.40268	0.000667284	0.0179213
RNF123	1119.32	0.778162	0.235227	3.30813	0.000939216	0.0230858
TMEM175	356.116	0.77502	0.247732	3.12846	0.00175727	0.0365673
LOC101906135	521.324	0.77322	0.27549	2.80671	0.00500505	0.0737501
LOC524692	109.098	0.770786	0.226155	3.40821	0.000653896	0.0177243
TAF6L	39.8251	0.767634	0.26117	2.93921	0.00329051	0.0551997
LOC101907052	530.281	0.766206	0.193232	3.96522	7.33e-05	0.00347635
LOC100138660	50.8653	0.761116	0.290631	2.61884	0.00882295	0.109573
NCSTN	414.591	0.758687	0.184848	4.10439	4.05e-05	0.00214579
LOC101902982	131.385	0.757302	0.257339	2.94282	0.00325243	0.0547291
SLC5A2	260.701	0.754106	0.227972	3.30789	0.00094003	0.0230858
LOC101905226	83.8724	0.750117	0.245475	3.05578	0.00224472	0.043398
LOC101903305	102.569	0.743022	0.224982	3.30258	0.000958002	0.0232134
LOC101906443	277.793	0.739901	0.164169	4.50696	6.58e-06	0.000505538
ABI3BP	294.201	0.739159	0.225885	3.27229	0.00106682	0.0252882
CLIP3	52.0856	0.732131	0.28235	2.59299	0.00951444	0.115017
LOC101907684	76.5567	0.724967	0.261464	2.77272	0.00555902	0.0806057
ARL2BP	89.7489	0.720489	0.271404	2.65467	0.00793854	0.102441
BAIAP3	208.264	0.718326	0.234738	3.06011	0.00221254	0.0430813
IK	58.4312	0.703837	0.242218	2.9058	0.00366317	0.0592693
RPLP0	64.8096	0.697886	0.24391	2.86124	0.00421982	0.0662587
CCDC42B	241.229	0.695219	0.204643	3.39723	0.000680716	0.0179641
C11H9orf117	58.9345	0.69447	0.244694	2.83812	0.00453807	0.0685361
COG2	57.8342	0.693712	0.277966	2.49568	0.0125717	0.139029
ACIN1	62.2006	0.692431	0.242141	2.85962	0.00424143	0.0662587
BTD	1351.8	0.689023	0.199913	3.44661	0.000567661	0.016365		yes
PROX1	74.6466	0.687126	0.22767	3.01807	0.00254387	0.0468546
LOC101904771	340.731	0.686213	0.22194	3.09189	0.00198886	0.0404601
TBATA	367.535	0.685518	0.25745	2.66273	0.00775102	0.100864
TBCE	76.2948	0.676022	0.254769	2.65347	0.00796679	0.102441
SNX21	327.832	0.671128	0.23033	2.91377	0.00357092	0.0584645
CEP290	276.593	0.670492	0.226399	2.96155	0.00306096	0.052805
PPIH	79.6768	0.667357	0.223108	2.99119	0.00277894	0.0496747
LOC101903597	466.238	0.661993	0.200244	3.30593	0.000946602	0.0231429
EIF4EBP3	53.6892	0.658863	0.252298	2.61145	0.00901596	0.110461
ZBTB38	78.4902	0.658169	0.233324	2.82083	0.00478991	0.0715469
LOC101904988	184.316	0.657768	0.203529	3.23182	0.00123004	0.0279423
LOC540863	399.536	0.656687	0.245092	2.67935	0.00737656	0.0982198
TNFAIP8L1	678.264	0.65263	0.201549	3.23807	0.00120339	0.0274515
GLS2	379.924	0.651859	0.185621	3.51177	0.000445128	0.013644
LOC101904040	306.686	0.648867	0.147056	4.41238	1.02e-05	0.000714641
TYMS	967.53	0.638911	0.246603	2.59085	0.00957389	0.115272
DOM3Z	138.806	0.635017	0.23548	2.69669	0.0070032	0.095519
GP9	548.361	0.627796	0.228158	2.75158	0.00593088	0.084647
SLC6A20	122.126	0.627696	0.204237	3.07337	0.00211658	0.0418593
EME1	318.785	0.626246	0.160779	3.89506	9.82e-05	0.00431645
TMCO6	464.982	0.621512	0.16971	3.6622	0.000250056	0.00879551
LOC101902332	79.4963	0.614899	0.23152	2.65592	0.00790933	0.102427
LOC523023	93.6668	0.614322	0.226895	2.70752	0.00677889	0.0930944
FKBP1B	298.543	0.609983	0.176442	3.45714	0.000545944	0.0159419
PDZD9	997.381	0.607339	0.138786	4.3761	1.21e-05	0.000833839
IL23A	911.599	0.602864	0.174472	3.45536	0.000549568	0.0159419
TPD52L2	100.411	0.60182	0.226274	2.6597	0.00782105	0.101525
LOC101902970	237.497	0.589068	0.192494	3.06018	0.00221201	0.0430813
MIR1282	3930.75	0.587298	0.145525	4.03573	5.44e-05	0.00276254
WWOX	272.836	0.581837	0.229385	2.53651	0.0111965	0.128783		yes
RPAIN	136.88	0.580735	0.191992	3.02479	0.00248808	0.0462969
						filtering strategy: adjusted-pvalue: 0.1
						baseMean: 10

## Sheet: Down_regulated
	baseMean	log2FoldChange	lfcSE	stat	pvalue	padj	RT-qPCR confirmed
ANGPTL1	178.348	-0.586141	0.200555	-2.9226	0.00347125	0.0574772
SPON1	124.533	-0.588559	0.209111	-2.81458	0.00488407	0.0727539
LOC100848024	83.7012	-0.590405	0.23332	-2.53046	0.0113914	0.13075
LOC100848463	68.3098	-0.599839	0.22675	-2.64538	0.00815997	0.103599
FSIP1	580.425	-0.616946	0.241582	-2.55378	0.0106561	0.124405
TRIM13	58.7571	-0.624224	0.247385	-2.52329	0.0116264	0.132887
RAB14	85.6615	-0.62598	0.237409	-2.63672	0.00837125	0.10492
FAM35A	313.332	-0.627626	0.219949	-2.85351	0.00432397	0.0669723
PDE3B	89.4595	-0.630423	0.222871	-2.82864	0.00467459	0.0701216
MSH6	85.8246	-0.632415	0.253883	-2.49097	0.0127396	0.139751
RPL5	75.7856	-0.634205	0.242546	-2.61478	0.00892847	0.109974
NRAP	517.285	-0.63876	0.171425	-3.72618	0.000194402	0.00721006
ANKRD23	50.6606	-0.639527	0.257082	-2.48764	0.0128595	0.140742
FBXL3	46.2325	-0.639704	0.258935	-2.47052	0.0134915	0.146234
RPE	118.831	-0.642561	0.227201	-2.82816	0.00468163	0.0701216
LOC100847870	137.849	-0.649419	0.191311	-3.39457	0.000687353	0.0179641
TREH	332.341	-0.660038	0.153026	-4.31325	1.61e-05	0.00101983
SLC17A4	311.207	-0.662324	0.243694	-2.71785	0.0065708	0.0916216
LOC509034-2	546.62	-0.662685	0.193589	-3.42316	0.000618976	0.0173059
LOC101904031	45.375	-0.664361	0.262707	-2.5289	0.011442	0.131054
LOC101904727	224.819	-0.685399	0.238234	-2.877	0.0040147	0.0640004
MAGI3	50.3565	-0.686619	0.255898	-2.68318	0.00729262	0.0976889
CLDN7	59.6446	-0.71057	0.257604	-2.75838	0.0058088	0.083782
CYB561D2	32.7668	-0.711584	0.285241	-2.49467	0.0126073	0.139139
AHSG	110.217	-0.715566	0.242345	-2.95268	0.00315033	0.0533684
CACNA1D	298.712	-0.721594	0.216984	-3.32556	0.0008824	0.0218947
ZFAT	58.3145	-0.724843	0.295092	-2.45633	0.0140363	0.149173
LOC101908038	107.703	-0.725058	0.253519	-2.85997	0.00423677	0.0662587
PEMT	679.764	-0.725848	0.243675	-2.97876	0.00289419	0.0509005
CEP95	34.4357	-0.748284	0.272559	-2.7454	0.00604373	0.0860324
ANAPC5	144.807	-0.752437	0.231596	-3.24892	0.00115846	0.0267623
LOC101902991	81.8743	-0.759407	0.260254	-2.91794	0.0035235	0.0580366
ADAMTS6	32.3673	-0.761586	0.29672	-2.56668	0.0102678	0.120907
BRCA2	138.478	-0.765933	0.263139	-2.91076	0.00360553	0.0588543
MAB21L2	62.4424	-0.767259	0.251289	-3.0533	0.00226341	0.0436047
KCNRG	43.0334	-0.786702	0.269889	-2.91491	0.00355791	0.0584268
ARFGEF1	33.9608	-0.787911	0.294117	-2.67891	0.00738631	0.0982198
LOC101906182	57.2113	-0.789034	0.315857	-2.49807	0.0124871	0.138373
NEDD4L	370.789	-0.795308	0.263512	-3.01811	0.00254355	0.0468546
OPN3	410.696	-0.799787	0.302635	-2.64275	0.00822358	0.104025
LRRN3	182.39	-0.802364	0.226213	-3.54695	0.000389723	0.0124986
ERAP1	32.6307	-0.804098	0.322748	-2.49141	0.0127238	0.139751
LOC101902226	657.651	-0.810959	0.262219	-3.09268	0.00198356	0.0404601
LOC101902723	169.063	-0.814465	0.230382	-3.53528	0.000407349	0.012912
RPS3A	51.3328	-0.832835	0.267694	-3.11114	0.00186367	0.0383424
TTC22	24.7654	-0.834354	0.309078	-2.69949	0.00694459	0.0951304
MTPN	32.0206	-0.842481	0.313169	-2.69018	0.00714139	0.0961354
RFC1	26.9515	-0.842481	0.316401	-2.6627	0.00775165	0.100864
RPS15A-2	22.477	-0.848267	0.329173	-2.57697	0.00996713	0.118389
ASIP	32.7648	-0.84827	0.321522	-2.63829	0.00833247	0.104674
CRB2	65.8124	-0.851263	0.269489	-3.1588	0.0015842	0.0338996
PCNXL4	77.9311	-0.854549	0.281081	-3.04022	0.00236403	0.0450653
NUDT12	27.3495	-0.861633	0.342295	-2.51722	0.0118285	0.134072
TRO	40.6183	-0.881948	0.301354	-2.92661	0.00342675	0.0571335
GPR155	58.7378	-0.882478	0.334454	-2.63856	0.00832579	0.104674
WIPI1	103.368	-0.891003	0.248241	-3.58926	0.000331621	0.0108916
LOC101908091	24.2926	-0.891291	0.336981	-2.64493	0.00817084	0.103599
LOC101902307	34.3827	-0.891324	0.301511	-2.95619	0.00311467	0.0532325
LOC101904679	56.7578	-0.891585	0.27803	-3.20679	0.00134223	0.0298687
BRI3BP	114.787	-0.892416	0.274433	-3.25185	0.00114656	0.0266367
LOC100848439	21.7959	-0.895939	0.35068	-2.55486	0.010623	0.124284
LOC101906840	659.604	-0.90217	0.258554	-3.48929	0.000484308	0.0145881
WC-7	50.2037	-0.906752	0.298433	-3.03837	0.00237858	0.0451847
CCDC146	468.032	-0.914492	0.227069	-4.02737	5.64e-05	0.00282127
LOC101905950	114.812	-0.922722	0.270827	-3.40705	0.000656697	0.0177243
LOC101906545	15.4238	-0.935947	0.380262	-2.46132	0.0138426	0.147702
HIST1H1E	33.886	-0.94205	0.363626	-2.59071	0.00957784	0.115272
HMGCS2	49.6015	-0.942171	0.35601	-2.64648	0.00813351	0.103599
LOC101906620	35.2553	-0.944989	0.308566	-3.06252	0.00219484	0.0430441
LOC101905423	80.2579	-0.954313	0.223984	-4.26063	2.04e-05	0.00124873
AKAP9	18.3821	-0.956009	0.350129	-2.73045	0.00632483	0.0891033
LOC101904500	32.178	-0.95766	0.304394	-3.14612	0.00165453	0.0348281
UMPS	68.5039	-0.961504	0.385686	-2.49297	0.0126679	0.139526
DFNA5	15.7671	-0.963477	0.389288	-2.47497	0.0133246	0.144713
RASL12	33.727	-0.963979	0.383671	-2.51251	0.0119875	0.134824
CSDE1	15.6659	-0.980765	0.381616	-2.57003	0.010169	0.120003
LOC101904556	45.2332	-0.981888	0.288178	-3.40723	0.00065627	0.0177243
COA1	14.7191	-1.00247	0.406008	-2.4691	0.0135455	0.146527
LOC787607	45.6189	-1.00341	0.307151	-3.26684	0.00108755	0.0256681
RPL22L1	39.0522	-1.00421	0.31841	-3.15382	0.00161151	0.0341866
ARHGAP26-2	83.8715	-1.01028	0.234602	-4.30635	1.66e-05	0.00104006
GEMIN5	12.8717	-1.01184	0.408153	-2.47908	0.013172	0.143373
LOC101906083	65.9395	-1.01211	0.250789	-4.03572	5.44e-05	0.00276254
LOC101905358	55.4811	-1.0151	0.284839	-3.56378	0.000365556	0.0118632
SQSTM1	11.0043	-1.01772	0.412445	-2.46753	0.0136047	0.146638
ODZ1	17.8814	-1.0229	0.359785	-2.84309	0.00446778	0.0684223
MPP7	587.701	-1.02373	0.259652	-3.94269	8.06e-05	0.00372275
LOC101904486	266.113	-1.03588	0.239779	-4.32014	1.56e-05	0.00100014
RAI14	34.2865	-1.03825	0.309878	-3.35051	0.000806635	0.0205503
ATP8A2	24.0477	-1.03979	0.3888	-2.67437	0.00748696	0.0990303
SFRS13A	21.8538	-1.04133	0.365263	-2.8509	0.0043595	0.0671413
FBXO7	21.0253	-1.04485	0.349063	-2.9933	0.00275975	0.0496747
SPIRE1	40.9426	-1.05305	0.278333	-3.78343	0.000154682	0.00602377
SMC1B	16.8165	-1.05529	0.414901	-2.54348	0.0109753	0.127027
DOCK6	26.1078	-1.05556	0.373189	-2.82849	0.00467687	0.0701216
LOC100848495	17.4394	-1.05858	0.389756	-2.71601	0.00660732	0.0918956
CBLL1	17.5091	-1.0658	0.368979	-2.88851	0.00387068	0.0618855
PIK3R1	17.1986	-1.07343	0.360215	-2.97998	0.00288268	0.050862
FLRT1	46.8907	-1.07527	0.325566	-3.30278	0.000957312	0.0232134
USP32	20.5655	-1.08671	0.406442	-2.67371	0.00750174	0.0990303
LOC101908083	33.1314	-1.08976	0.319586	-3.40991	0.000649832	0.0177243
LOC101907117	27.5602	-1.09449	0.321903	-3.40006	0.000673701	0.0179641
HIST1H2BA-2	27.3553	-1.10744	0.351467	-3.1509	0.00162766	0.0343953
ALDH1L1	22.5504	-1.11588	0.371422	-3.00435	0.00266152	0.0482079
SMC5	86.1722	-1.12702	0.328844	-3.42722	0.000609805	0.0171716
LOC506674	10.3077	-1.13725	0.433738	-2.62198	0.00874214	0.108818
CLDN20	16.32	-1.13908	0.368835	-3.08831	0.00201301	0.040799
LOC101905085	18.3746	-1.15	0.433934	-2.65017	0.00804503	0.102961
LOC101907324	18.1776	-1.15078	0.380327	-3.02578	0.00247992	0.0462969
LOC101906554	100.324	-1.15646	0.294324	-3.92921	8.52e-05	0.00390468
IFNK	10.602	-1.15902	0.42099	-2.75309	0.00590354	0.0844801
LOC101908213	12.8812	-1.16958	0.449753	-2.6005	0.00930875	0.113284
PCNT	24.9717	-1.17333	0.332113	-3.53293	0.000410984	0.0129519
SYNCRIP	132.384	-1.17705	0.270936	-4.34437	1.4e-05	0.000917504
FILIP1L	37.7439	-1.18067	0.326736	-3.61353	0.000302053	0.00998194
SCGN	68.3254	-1.18426	0.28719	-4.1236	3.73e-05	0.00202221
LOC101907756	29.4586	-1.18833	0.385595	-3.0818	0.00205755	0.0412716
LOC101902873	10.4673	-1.19118	0.460879	-2.58458	0.0097499	0.116571
DIO1	20.141	-1.19307	0.40675	-2.93318	0.00335513	0.0561109
TEX15	15.6153	-1.19554	0.425349	-2.81074	0.00494277	0.0730298
LOC513969	9.46357	-1.20375	0.442442	-2.72069	0.00651461	0.091071
MCM8	13.3793	-1.20887	0.443077	-2.72835	0.0063653	0.0894423
CNNM2	12.0285	-1.2093	0.401026	-3.01552	0.00256541	0.0468546
STMND1	17.3758	-1.21423	0.399915	-3.03623	0.00239554	0.045192
CNTN2	9.75316	-1.21702	0.428731	-2.83865	0.00453052	0.0685361
RBM4B	26.4059	-1.22054	0.354294	-3.44497	0.000571114	0.016365
OVCH2	44.0412	-1.22241	0.305559	-4.00056	6.32e-05	0.00304888
BTAF1	26.1065	-1.22375	0.365595	-3.3473	0.000816038	0.0206932
BRD4	11.49	-1.23674	0.427728	-2.89141	0.00383519	0.0616798
LOC101902164	53.1867	-1.25366	0.326247	-3.84267	0.000121704	0.00522464
SGPL1	99.4152	-1.25729	0.237645	-5.29061	1.22e-07	2.08e-05
LOC101905792	126.901	-1.26227	0.226639	-5.56952	2.55e-08	5.46e-06
SOCS2	60.3544	-1.26991	0.483064	-2.62886	0.00856715	0.106913
LOC101905916	15.6858	-1.27201	0.376616	-3.37747	0.000731548	0.0187249
FXYD4	9.87639	-1.27653	0.430531	-2.965	0.00302681	0.0525547
LOC530739	59.7517	-1.28809	0.247413	-5.20622	1.93e-07	2.92e-05
HRG	19.6232	-1.29406	0.382496	-3.38318	0.000716504	0.0184263
CCSAP	36.6157	-1.30565	0.307933	-4.24006	2.23e-05	0.00133882
LOC101904104	51.5381	-1.31023	0.346685	-3.77931	0.000157262	0.00608079
LOC101907371	62.7515	-1.31599	0.248294	-5.30013	1.16e-07	2.04e-05
PTPRZ1	21.1903	-1.32409	0.362358	-3.65411	0.000258078	0.00890533
LOC101907383	9.58899	-1.32652	0.438427	-3.02563	0.00248112	0.0462969
STX19	13.8399	-1.3439	0.419454	-3.20392	0.00135568	0.0299238
AURKA	21.4296	-1.35092	0.353386	-3.8228	0.000131943	0.00553351
LOC100337090	35.2935	-1.35629	0.382698	-3.54402	0.000394082	0.0125645
ANXA4	39.6796	-1.36312	0.305443	-4.46275	8.09e-06	0.000579548
LOC100848533	178.662	-1.3682	0.292006	-4.68553	2.79e-06	0.000245549
HCN3	310.801	-1.38339	0.30546	-4.52887	5.93e-06	0.000475437
RPS15A	18.0747	-1.38842	0.384232	-3.6135	0.000302095	0.00998194
LOC101905965	33.6301	-1.40524	0.340053	-4.13241	3.59e-05	0.00200453
PRSS48	96.9644	-1.41506	0.23991	-5.89829	3.67e-09	1.11e-06
LOC101902157	17.4987	-1.4617	0.373809	-3.9103	9.22e-05	0.00418812
YIPF4	34.7001	-1.49726	0.405565	-3.69179	0.000222682	0.00798724
ASB15	316.094	-1.49924	0.277254	-5.40746	6.39e-08	1.16e-05
IGF2R	128.041	-1.50815	0.312619	-4.82426	1.41e-06	0.000147337	Yes
C5H12orf71	13.2953	-1.51421	0.399042	-3.79461	0.000147876	0.00585833
NOC2L	17.8135	-1.5326	0.397182	-3.85869	0.000113998	0.00497215
RPS19BP1	11.4236	-1.53608	0.473407	-3.24473	0.00117561	0.0269303
LOC790312	18.8946	-1.55827	0.459165	-3.39372	0.000689513	0.0179641
RASSF4	192.005	-1.57573	0.339893	-4.63596	3.55e-06	0.000302661	Yes
MASTL	15.7304	-1.63196	0.428353	-3.80985	0.000139053	0.00565791
ITFG1	12.8998	-1.6337	0.419321	-3.89606	9.78e-05	0.00431645
ABCG8	25.3076	-1.64123	0.359206	-4.56904	4.9e-06	0.000398695
LOC786652	26.3506	-1.68602	0.354118	-4.76118	1.92e-06	0.000190788
C24H18orf8	155.716	-1.74516	0.248935	-7.01053	2.37e-12	1.85e-09
TIMP3	31.2284	-1.75445	0.322011	-5.44842	5.08e-08	1.03e-05
TMEM205	44.94	-1.79766	0.321815	-5.58602	2.32e-08	5.38e-06
LOC101903555	11.2301	-1.8321	0.444285	-4.12371	3.73e-05	0.00202221
LOC101905655	161.31	-1.83484	0.204405	-8.97652	2.79e-19	1.52e-15
PNKD	26.2006	-1.84767	0.353937	-5.22033	1.79e-07	2.78e-05
LOC523427	36.9284	-1.85572	0.369738	-5.01902	5.19e-07	6.29e-05
SLC22A24	14.6568	-1.86243	0.397255	-4.68825	2.76e-06	0.000245549
LOC101903627	13.6752	-1.92489	0.417864	-4.60651	4.09e-06	0.000338258
LOC101901897	10.3951	-1.94325	0.463669	-4.19103	2.78e-05	0.00162793
LOC101907869	21.9018	-1.9518	0.360462	-5.41471	6.14e-08	1.15e-05
LOC101904528	23.197	-1.99058	0.410603	-4.84795	1.25e-06	0.000133357
FMO5	10.2747	-2.02772	0.452281	-4.48332	7.35e-06	0.000554478
KALRN	24.2814	-2.04093	0.365572	-5.58283	2.37e-08	5.38e-06
LOC101902543	2241.9	-2.13794	0.300929	-7.10448	1.21e-12	1.1e-09
A2M	50.5337	-2.24859	0.396377	-5.67286	1.4e-08	3.48e-06
LOC101904591	27.3498	-2.27331	0.346659	-6.55777	5.46e-11	2.29e-08
CGN1	33.4645	-2.30801	0.33133	-6.96589	3.26e-12	1.98e-09
IL18	29.9778	-2.53065	0.39555	-6.3978	1.58e-10	6.14e-08
CL46	49.7651	-2.81465	0.343313	-8.1985	2.43e-16	4.42e-13
						filtering strategy: adjusted-pvalue: 0.1
						baseMean: 10

## Sheet: RT-qPCR
	baseMean	log2FoldChange	lfcSE	stat	pvalue	padj	RT-qPCR confirmed
LOC513969	9.46357	-1.20375	0.442442	-2.72069	0.00651461	0.091071
LOC101907383	9.58899	-1.32652	0.438427	-3.02563	0.00248112	0.0462969
CNTN2	9.75316	-1.21702	0.428731	-2.83865	0.00453052	0.0685361
FXYD4	9.87639	-1.27653	0.430531	-2.965	0.00302681	0.0525547
C3H1orf194	9.91813	1.29272	0.419499	3.08158	0.00205904	0.0412716
TXNL4B	10.0266	1.62254	0.486432	3.33559	0.000851197	0.0213858
IFRD2	10.0513	1.34295	0.48338	2.77826	0.00546507	0.0794549
FMO5	10.2747	-2.02772	0.452281	-4.48332	7.35e-06	0.000554478
MUC19	10.2834	1.3746	0.478128	2.87497	0.00404063	0.0642259
LOC506674	10.3077	-1.13725	0.433738	-2.62198	0.00874214	0.108818
PPP1R26	10.3319	1.0829	0.439516	2.46386	0.0137451	0.147227
CIAPIN1	10.3833	1.25553	0.491003	2.55708	0.0105555	0.12376
DNAJC18	10.3932	2.11816	0.451288	4.69358	2.68e-06	0.000245549
LOC101901897	10.3951	-1.94325	0.463669	-4.19103	2.78e-05	0.00162793
LOC101902873	10.4673	-1.19118	0.460879	-2.58458	0.0097499	0.116571
TMA7	10.594	1.21362	0.435942	2.7839	0.005371	0.0785057
IFNK	10.602	-1.15902	0.42099	-2.75309	0.00590354	0.0844801
SQSTM1	11.0043	-1.01772	0.412445	-2.46753	0.0136047	0.146638
TMEM253	11.0518	1.32183	0.461906	2.86168	0.00421402	0.0662587
TULP2	11.1836	1.73883	0.421779	4.1226	3.75e-05	0.00202221
LOC100847979	11.1859	1.15996	0.42833	2.7081	0.00676704	0.0930944
LOC101903555	11.2301	-1.8321	0.444285	-4.12371	3.73e-05	0.00202221
RPS19BP1	11.4236	-1.53608	0.473407	-3.24473	0.00117561	0.0269303
CREB3L3	11.4317	1.64867	0.439748	3.74912	0.000177455	0.0066723
BRD4	11.49	-1.23674	0.427728	-2.89141	0.00383519	0.0616798
G0S2	11.5431	1.58785	0.494851	3.20875	0.00133315	0.0298687
TEX40	11.9507	1.30391	0.431278	3.02337	0.00249979	0.0463566
CNNM2	12.0285	-1.2093	0.401026	-3.01552	0.00256541	0.0468546
ELF2	12.3192	1.17107	0.449872	2.60311	0.0092383	0.112678
ACBD3	12.5432	1.71184	0.427409	4.00516	6.2e-05	0.00301758
TTBK1	12.5471	1.19211	0.460554	2.58842	0.00964165	0.11553
MYO7B	12.652	1.16053	0.439297	2.64178	0.00824717	0.104082
PES1	12.7214	1.05435	0.419575	2.5129	0.0119745	0.134824
PLOD3	12.7556	1.44097	0.41207	3.4969	0.000470704	0.0142571
MRPL41	12.8309	1.48428	0.456495	3.25146	0.00114814	0.0266367
GEMIN5	12.8717	-1.01184	0.408153	-2.47908	0.013172	0.143373
LOC101908213	12.8812	-1.16958	0.449753	-2.6005	0.00930875	0.113284
ITFG1	12.8998	-1.6337	0.419321	-3.89606	9.78e-05	0.00431645
LTBR	12.9032	1.18532	0.431885	2.74453	0.00605969	0.086035
LOC101904617	12.9063	2.24558	0.440923	5.0929	3.53e-07	4.69e-05
NCKAP5	13.2278	1.55942	0.423936	3.67844	0.000234668	0.00830785
C5H12orf71	13.2953	-1.51421	0.399042	-3.79461	0.000147876	0.00585833
MIR324	13.3207	1.01537	0.404199	2.51204	0.0120035	0.134824
MCM8	13.3793	-1.20887	0.443077	-2.72835	0.0063653	0.0894423
LOC101902780	13.4499	1.02766	0.407401	2.52249	0.0116528	0.132911
ARHGEF40	13.6279	1.20097	0.405525	2.96151	0.00306131	0.052805
LOC101903627	13.6752	-1.92489	0.417864	-4.60651	4.09e-06	0.000338258
STX19	13.8399	-1.3439	0.419454	-3.20392	0.00135568	0.0299238
LOC101907588	14.0466	1.53208	0.412566	3.71355	0.000204376	0.00752876
SLC22A24	14.6568	-1.86243	0.397255	-4.68825	2.76e-06	0.000245549
LOC101904396	14.6619	1.92087	0.459767	4.17793	2.94e-05	0.00170622
COA1	14.7191	-1.00247	0.406008	-2.4691	0.0135455	0.146527
PRIM1	14.7725	0.965726	0.388305	2.48703	0.0128815	0.140742
FBXO8	14.9832	1.11724	0.384491	2.90577	0.00366356	0.0592693
GAPDH	15.1764	1.10334	0.392535	2.8108	0.00494182	0.0730298
PAPD7	15.4029	1.22161	0.408265	2.9922	0.00276974	0.0496747
LOC101906545	15.4238	-0.935947	0.380262	-2.46132	0.0138426	0.147702
TEX15	15.6153	-1.19554	0.425349	-2.81074	0.00494277	0.0730298
CSDE1	15.6659	-0.980765	0.381616	-2.57003	0.010169	0.120003
LOC101905916	15.6858	-1.27201	0.376616	-3.37747	0.000731548	0.0187249
MASTL	15.7304	-1.63196	0.428353	-3.80985	0.000139053	0.00565791
DFNA5	15.7671	-0.963477	0.389288	-2.47497	0.0133246	0.144713
CLDN20	16.32	-1.13908	0.368835	-3.08831	0.00201301	0.040799
ATN1	16.3803	1.18209	0.372853	3.17039	0.00152234	0.0328795
SMC1B	16.8165	-1.05529	0.414901	-2.54348	0.0109753	0.127027
PAQR9	16.9612	1.37133	0.464273	2.95371	0.00313979	0.0533684
GPR137B	16.9774	1.39276	0.368073	3.78393	0.000154374	0.00602377
PIK3R1	17.1986	-1.07343	0.360215	-2.97998	0.00288268	0.050862
STMND1	17.3758	-1.21423	0.399915	-3.03623	0.00239554	0.045192
CELSR3	17.3904	1.16324	0.402613	2.88921	0.00386206	0.0618855
LOC100848495	17.4394	-1.05858	0.389756	-2.71601	0.00660732	0.0918956
RTF1	17.4855	1.16391	0.389995	2.98442	0.00284119	0.0502928
LOC101902157	17.4987	-1.4617	0.373809	-3.9103	9.22e-05	0.00418812
CBLL1	17.5091	-1.0658	0.368979	-2.88851	0.00387068	0.0618855
LOC101903311	17.6937	1.03729	0.376562	2.75463	0.0058759	0.0844801
LOC101906088	17.6959	1.17875	0.452516	2.60489	0.00919049	0.112347
HIPK1	17.723	0.902227	0.345474	2.61156	0.00901295	0.110461
NOC2L	17.8135	-1.5326	0.397182	-3.85869	0.000113998	0.00497215
ODZ1	17.8814	-1.0229	0.359785	-2.84309	0.00446778	0.0684223
LOC101906311	17.9217	1.1338	0.450234	2.51825	0.011794	0.13396
RPS15A	18.0747	-1.38842	0.384232	-3.6135	0.000302095	0.00998194
LOC101907324	18.1776	-1.15078	0.380327	-3.02578	0.00247992	0.0462969
LOC101905085	18.3746	-1.15	0.433934	-2.65017	0.00804503	0.102961
AKAP9	18.3821	-0.956009	0.350129	-2.73045	0.00632483	0.0891033
TNIP1	18.4778	1.40828	0.379885	3.70713	0.000209624	0.00767027
LOC790312	18.8946	-1.55827	0.459165	-3.39372	0.000689513	0.0179641
KCNH3	19.0283	1.28859	0.367655	3.50489	0.000456799	0.0139132
G6PD	19.5163	1.07811	0.34421	3.13212	0.00173551	0.0362528
HRG	19.6232	-1.29406	0.382496	-3.38318	0.000716504	0.0184263
DUSP23	19.6714	1.06099	0.362665	2.92555	0.00343845	0.0571537
ARL1	20.0078	1.0917	0.340426	3.20685	0.00134195	0.0298687
LOC101903128	20.1152	1.28554	0.407212	3.15692	0.00159443	0.0339565
DIO1	20.141	-1.19307	0.40675	-2.93318	0.00335513	0.0561109
RNF4	20.2462	1.44182	0.405016	3.55992	0.000370974	0.0119677
SAP18	20.3039	0.997052	0.338705	2.94371	0.00324299	0.0547291
USP32	20.5655	-1.08671	0.406442	-2.67371	0.00750174	0.0990303
YBEY	20.7884	0.899662	0.359819	2.50032	0.0124082	0.13806
YRDC	20.891	1.49537	0.464028	3.22258	0.00127042	0.02874
FBXO7	21.0253	-1.04485	0.349063	-2.9933	0.00275975	0.0496747
PTPRZ1	21.1903	-1.32409	0.362358	-3.65411	0.000258078	0.00890533
CST7	21.2461	1.12959	0.374536	3.01598	0.00256147	0.0468546
SOAT2	21.3816	1.41984	0.40433	3.51158	0.000445458	0.013644
AURKA	21.4296	-1.35092	0.353386	-3.8228	0.000131943	0.00553351
LOC519492	21.7002	1.11034	0.403307	2.75308	0.00590369	0.0844801
LOC100848439	21.7959	-0.895939	0.35068	-2.55486	0.010623	0.124284
SFRS13A	21.8538	-1.04133	0.365263	-2.8509	0.0043595	0.0671413
LOC101907869	21.9018	-1.9518	0.360462	-5.41471	6.14e-08	1.15e-05
LOC101905615	21.9384	1.11321	0.3655	3.04571	0.00232132	0.0444063
RPS15A-2	22.477	-0.848267	0.329173	-2.57697	0.00996713	0.118389
ALDH1L1	22.5504	-1.11588	0.371422	-3.00435	0.00266152	0.0482079
LOC101903425	22.7478	1.04707	0.352594	2.96962	0.00298169	0.0521031
ACOX2	22.8873	1.19226	0.387955	3.0732	0.00211779	0.0418593
CSNK1D-2	23.0283	0.857951	0.348817	2.4596	0.0139092	0.148111
LOC101904528	23.197	-1.99058	0.410603	-4.84795	1.25e-06	0.000133357
GPD1	23.6298	0.950574	0.340725	2.78985	0.00527317	0.0772832
LOC101907290	23.8658	0.919608	0.341042	2.69646	0.007008	0.095519
ATP8A2	24.0477	-1.03979	0.3888	-2.67437	0.00748696	0.0990303
MAP3K6	24.2046	1.19675	0.404224	2.96061	0.00307029	0.052805
RANBP10	24.2068	0.883774	0.347685	2.54188	0.0110257	0.127087
KALRN	24.2814	-2.04093	0.365572	-5.58283	2.37e-08	5.38e-06
LOC101908091	24.2926	-0.891291	0.336981	-2.64493	0.00817084	0.103599
LOC789355	24.7048	1.05009	0.327719	3.20423	0.00135423	0.0299238
MMP11	24.7262	1.34578	0.389484	3.45528	0.000549721	0.0159419
TTC22	24.7654	-0.834354	0.309078	-2.69949	0.00694459	0.0951304
LOC100848859	24.7843	1.01548	0.368113	2.75862	0.00580469	0.083782
CCDC53	24.9645	1.29971	0.377391	3.44393	0.000573314	0.016365
PCNT	24.9717	-1.17333	0.332113	-3.53293	0.000410984	0.0129519
SNAI2	24.9946	1.2271	0.336077	3.65124	0.000260978	0.00894876
TBX10	25.0953	0.853913	0.346937	2.46129	0.0138437	0.147702
MGC128071	25.2296	1.47817	0.431372	3.42667	0.000611023	0.0171716
ABCG8	25.3076	-1.64123	0.359206	-4.56904	4.9e-06	0.000398695
LOC511531	26.0351	0.96934	0.37586	2.57899	0.009909	0.117956
BTAF1	26.1065	-1.22375	0.365595	-3.3473	0.000816038	0.0206932
DOCK6	26.1078	-1.05556	0.373189	-2.82849	0.00467687	0.0701216
PLEKHB2	26.1234	1.50043	0.368049	4.07673	4.57e-05	0.00239435
PNKD	26.2006	-1.84767	0.353937	-5.22033	1.79e-07	2.78e-05
LOC786652	26.3506	-1.68602	0.354118	-4.76118	1.92e-06	0.000190788
RBM4B	26.4059	-1.22054	0.354294	-3.44497	0.000571114	0.016365
SLC17A5	26.6586	0.891326	0.312518	2.85208	0.00434347	0.0670839
RFC1	26.9515	-0.842481	0.316401	-2.6627	0.00775165	0.100864
NUDT12	27.3495	-0.861633	0.342295	-2.51722	0.0118285	0.134072
LOC101904591	27.3498	-2.27331	0.346659	-6.55777	5.46e-11	2.29e-08
HIST1H2BA-2	27.3553	-1.10744	0.351467	-3.1509	0.00162766	0.0343953
LOC101907117	27.5602	-1.09449	0.321903	-3.40006	0.000673701	0.0179641
DHODH-2	28.9774	2.7921	0.422406	6.60999	3.84e-11	1.75e-08
SEC16A	29.0901	1.08289	0.411938	2.62877	0.0085695	0.106913
C5H12orf73	29.2115	0.960197	0.313063	3.0671	0.00216146	0.0425426
MRPL53	29.2956	0.901367	0.334391	2.69555	0.00702723	0.0955423
LOC101907756	29.4586	-1.18833	0.385595	-3.0818	0.00205755	0.0412716
C2H2orf62	29.6542	1.20716	0.421776	2.86209	0.00420856	0.0662587
TECPR1	29.7142	1.38089	0.415278	3.32522	0.000883498	0.0218947
C7H19orf71	29.7493	1.38842	0.406606	3.41467	0.000638603	0.0176139
FOXP4	29.9774	2.01843	0.352018	5.73389	9.82e-09	2.55e-06
IL18	29.9778	-2.53065	0.39555	-6.3978	1.58e-10	6.14e-08
TIMP3	31.2284	-1.75445	0.322011	-5.44842	5.08e-08	1.03e-05
ZNF713	31.2862	1.43162	0.300307	4.76718	1.87e-06	0.000188623
ATP13A3	31.4846	1.02176	0.34215	2.9863	0.00282372	0.0502928
PC	31.6526	1.04936	0.389574	2.6936	0.00706848	0.0956261
MTPN	32.0206	-0.842481	0.313169	-2.69018	0.00714139	0.0961354
LOC101904500	32.178	-0.95766	0.304394	-3.14612	0.00165453	0.0348281
SLC50A1	32.2893	1.18546	0.320105	3.70335	0.000212773	0.00768239
C10H14orf21	32.3211	1.26606	0.389228	3.25275	0.00114294	0.0266367
ADAMTS6	32.3673	-0.761586	0.29672	-2.56668	0.0102678	0.120907
ERAP1	32.6307	-0.804098	0.322748	-2.49141	0.0127238	0.139751
ASIP	32.7648	-0.84827	0.321522	-2.63829	0.00833247	0.104674
CYB561D2	32.7668	-0.711584	0.285241	-2.49467	0.0126073	0.139139
GYS1	33.1152	1.33541	0.366165	3.64701	0.000265309	0.00902959
LOC101908083	33.1314	-1.08976	0.319586	-3.40991	0.000649832	0.0177243
TMEM238	33.4245	0.974858	0.347496	2.80537	0.00502581	0.0738564
CGN1	33.4645	-2.30801	0.33133	-6.96589	3.26e-12	1.98e-09
LOC101905965	33.6301	-1.40524	0.340053	-4.13241	3.59e-05	0.00200453
SERPINA3-7	33.644	1.26807	0.330328	3.83881	0.00012363	0.00526585
SAA3	33.712	1.32215	0.430076	3.07423	0.00211047	0.0418593
RASL12	33.727	-0.963979	0.383671	-2.51251	0.0119875	0.134824
HIST1H1E	33.886	-0.94205	0.363626	-2.59071	0.00957784	0.115272
ARFGEF1	33.9608	-0.787911	0.294117	-2.67891	0.00738631	0.0982198
SIRT6	34.0355	1.08582	0.35033	3.09942	0.00193902	0.0397425
RAI14	34.2865	-1.03825	0.309878	-3.35051	0.000806635	0.0205503
LOC101902307	34.3827	-0.891324	0.301511	-2.95619	0.00311467	0.0532325
CEP95	34.4357	-0.748284	0.272559	-2.7454	0.00604373	0.0860324
YIPF4	34.7001	-1.49726	0.405565	-3.69179	0.000222682	0.00798724
LOC101906620	35.2553	-0.944989	0.308566	-3.06252	0.00219484	0.0430441
LOC100337090	35.2935	-1.35629	0.382698	-3.54402	0.000394082	0.0125645
WDR3	35.7416	0.89208	0.293775	3.03661	0.00239255	0.045192
LOC101903306	35.7639	1.25405	0.30353	4.13156	3.6e-05	0.00200453
LOC101906887	36.5277	1.25376	0.317562	3.94806	7.88e-05	0.00368234
SRP72	36.5814	1.10766	0.290737	3.80983	0.000139061	0.00565791
CCSAP	36.6157	-1.30565	0.307933	-4.24006	2.23e-05	0.00133882
LOC523427	36.9284	-1.85572	0.369738	-5.01902	5.19e-07	6.29e-05
ATG2B	36.9654	1.46693	0.341046	4.30127	1.7e-05	0.00105212
FILIP1L	37.7439	-1.18067	0.326736	-3.61353	0.000302053	0.00998194
LOC100847891	37.8024	1.4085	0.486143	2.89729	0.00376399	0.0607138
LOC101903695	38.0144	1.23258	0.324883	3.79392	0.000148285	0.00585833
ELL3	38.0538	0.81312	0.313978	2.58974	0.00960494	0.115344
TRMT112	38.3092	0.883051	0.264512	3.33841	0.000842581	0.0212674
P4HB	38.7738	1.10208	0.324429	3.39698	0.000681348	0.0179641
LOC101907512	38.7996	1.59755	0.366517	4.35873	1.31e-05	0.000880051
RPL22L1	39.0522	-1.00421	0.31841	-3.15382	0.00161151	0.0341866
LOC101903588	39.6342	1.56146	0.416097	3.75262	0.000174993	0.00667174
ANXA4	39.6796	-1.36312	0.305443	-4.46275	8.09e-06	0.000579548
TAF6L	39.8251	0.767634	0.26117	2.93921	0.00329051	0.0551997
CCDC111	40.3279	1.16277	0.319417	3.64029	0.000272332	0.00916514
TRO	40.6183	-0.881948	0.301354	-2.92661	0.00342675	0.0571335
SPIRE1	40.9426	-1.05305	0.278333	-3.78343	0.000154682	0.00602377
HSD17B8	41.04	0.893518	0.301138	2.96714	0.00300581	0.0523567
CDCA2	42.2968	1.23923	0.291512	4.25104	2.13e-05	0.00128896
KCNRG	43.0334	-0.786702	0.269889	-2.91491	0.00355791	0.0584268
RGS8	43.5106	0.910644	0.369278	2.46601	0.0136627	0.146921
AFAP1-2	43.8683	0.788041	0.256439	3.07302	0.00211907	0.0418593
CSNK1G1	44.0288	0.959454	0.281018	3.41421	0.000639684	0.0176139
OVCH2	44.0412	-1.22241	0.305559	-4.00056	6.32e-05	0.00304888
TMEM205	44.94	-1.79766	0.321815	-5.58602	2.32e-08	5.38e-06
LOC101904556	45.2332	-0.981888	0.288178	-3.40723	0.00065627	0.0177243
SLC11A1	45.264	2.60054	0.381431	6.81786	9.24e-12	4.58e-09
LOC101904031	45.375	-0.664361	0.262707	-2.5289	0.011442	0.131054
LOC787607	45.6189	-1.00341	0.307151	-3.26684	0.00108755	0.0256681
PANX2	46.1345	1.26899	0.355837	3.56622	0.000362169	0.0118236
FBXL3	46.2325	-0.639704	0.258935	-2.47052	0.0134915	0.146234
FLRT1	46.8907	-1.07527	0.325566	-3.30278	0.000957312	0.0232134
LOC101906484	48.3688	1.0018	0.295198	3.39366	0.00068965	0.0179641
TEX2-2	49.1188	0.972622	0.294629	3.30117	0.000962816	0.0232269
HMGCS2	49.6015	-0.942171	0.35601	-2.64648	0.00813351	0.103599
CL46	49.7651	-2.81465	0.343313	-8.1985	2.43e-16	4.42e-13
MINPP1	50.0916	0.987859	0.270153	3.65667	0.000255512	0.00890533
OVOL3	50.1852	0.954498	0.315004	3.03012	0.00244459	0.0459584
LOC101906640	50.1907	1.20607	0.355485	3.39275	0.00069194	0.0179641
WC-7	50.2037	-0.906752	0.298433	-3.03837	0.00237858	0.0451847
SULT1C3	50.2946	1.26977	0.325074	3.9061	9.38e-05	0.0042263
MAGI3	50.3565	-0.686619	0.255898	-2.68318	0.00729262	0.0976889
A2M	50.5337	-2.24859	0.396377	-5.67286	1.4e-08	3.48e-06
ANKRD23	50.6606	-0.639527	0.257082	-2.48764	0.0128595	0.140742
LOC100138660	50.8653	0.761116	0.290631	2.61884	0.00882295	0.109573
RPS3A	51.3328	-0.832835	0.267694	-3.11114	0.00186367	0.0383424
LOC101904076	51.5074	0.825508	0.304732	2.70897	0.00674932	0.0930944
LOC101904104	51.5381	-1.31023	0.346685	-3.77931	0.000157262	0.00608079
CLIP3	52.0856	0.732131	0.28235	2.59299	0.00951444	0.115017
LOC101902164	53.1867	-1.25366	0.326247	-3.84267	0.000121704	0.00522464
EIF4EBP3	53.6892	0.658863	0.252298	2.61145	0.00901596	0.110461
LOC101905358	55.4811	-1.0151	0.284839	-3.56378	0.000365556	0.0118632
CAMK2N2	55.6574	1.11942	0.277464	4.03448	5.47e-05	0.00276254
RCE1	55.8467	1.80132	0.351256	5.12821	2.93e-07	4.09e-05
SPATA24	56.3578	2.21796	0.496415	4.46795	7.9e-06	0.000574072
LOC101904679	56.7578	-0.891585	0.27803	-3.20679	0.00134223	0.0298687
APOA1	56.8257	1.32028	0.268064	4.92524	8.43e-07	9.38e-05
LOC101906182	57.2113	-0.789034	0.315857	-2.49807	0.0124871	0.138373
COG2	57.8342	0.693712	0.277966	2.49568	0.0125717	0.139029
MYRF	57.8539	0.812417	0.250303	3.24573	0.00117149	0.0269303
HMCN2	58.1417	0.988246	0.37753	2.61766	0.00885343	0.109702
ZFAT	58.3145	-0.724843	0.295092	-2.45633	0.0140363	0.149173
IK	58.4312	0.703837	0.242218	2.9058	0.00366317	0.0592693
GPR155	58.7378	-0.882478	0.334454	-2.63856	0.00832579	0.104674
TRIM13	58.7571	-0.624224	0.247385	-2.52329	0.0116264	0.132887
C11H9orf117	58.9345	0.69447	0.244694	2.83812	0.00453807	0.0685361
CLDN7	59.6446	-0.71057	0.257604	-2.75838	0.0058088	0.083782
LOC530739	59.7517	-1.28809	0.247413	-5.20622	1.93e-07	2.92e-05
SOCS2	60.3544	-1.26991	0.483064	-2.62886	0.00856715	0.106913
LOC101903720	60.3666	1.07421	0.334702	3.20944	0.00132992	0.0298687
ACIN1	62.2006	0.692431	0.242141	2.85962	0.00424143	0.0662587
MAB21L2	62.4424	-0.767259	0.251289	-3.0533	0.00226341	0.0436047
LOC101907371	62.7515	-1.31599	0.248294	-5.30013	1.16e-07	2.04e-05
RPLP0	64.8096	0.697886	0.24391	2.86124	0.00421982	0.0662587
CRB2	65.8124	-0.851263	0.269489	-3.1588	0.0015842	0.0338996
LOC101906083	65.9395	-1.01211	0.250789	-4.03572	5.44e-05	0.00276254
PACS2	66.7844	0.868836	0.328219	2.64712	0.00811798	0.103599
LOC100848463	68.3098	-0.599839	0.22675	-2.64538	0.00815997	0.103599
SCGN	68.3254	-1.18426	0.28719	-4.1236	3.73e-05	0.00202221
UMPS	68.5039	-0.961504	0.385686	-2.49297	0.0126679	0.139526
PROB1	72.1269	2.79358	0.482705	5.78735	7.15e-09	1.95e-06
GPT	73.2843	1.27446	0.335866	3.79456	0.000147907	0.00585833
MIP	74.0051	0.824315	0.234557	3.51435	0.000440827	0.013644
LENG8	74.6254	0.828348	0.241095	3.43578	0.000590848	0.0167776
PROX1	74.6466	0.687126	0.22767	3.01807	0.00254387	0.0468546
DHRS3	74.8319	1.29004	0.298095	4.32763	1.51e-05	0.000978255
DPH3	75.4252	0.802769	0.246108	3.26185	0.00110688	0.0260116
RPL5	75.7856	-0.634205	0.242546	-2.61478	0.00892847	0.109974
MXRA8	75.8684	1.15865	0.258561	4.48115	7.42e-06	0.000554478
TBCE	76.2948	0.676022	0.254769	2.65347	0.00796679	0.102441
LOC101907684	76.5567	0.724967	0.261464	2.77272	0.00555902	0.0806057
PCNXL4	77.9311	-0.854549	0.281081	-3.04022	0.00236403	0.0450653
ZBTB38	78.4902	0.658169	0.233324	2.82083	0.00478991	0.0715469
LOC101902332	79.4963	0.614899	0.23152	2.65592	0.00790933	0.102427
PPIH	79.6768	0.667357	0.223108	2.99119	0.00277894	0.0496747
LOC101905423	80.2579	-0.954313	0.223984	-4.26063	2.04e-05	0.00124873
LOC101902991	81.8743	-0.759407	0.260254	-2.91794	0.0035235	0.0580366
PSCA	82.1046	1.2296	0.274815	4.4743	7.67e-06	0.00056481
LOC100848024	83.7012	-0.590405	0.23332	-2.53046	0.0113914	0.13075
ARHGAP26-2	83.8715	-1.01028	0.234602	-4.30635	1.66e-05	0.00104006
LOC101905226	83.8724	0.750117	0.245475	3.05578	0.00224472	0.043398
GP5	84.1356	1.34121	0.265928	5.0435	4.57e-07	5.8e-05
RAB14	85.6615	-0.62598	0.237409	-2.63672	0.00837125	0.10492
MSH6	85.8246	-0.632415	0.253883	-2.49097	0.0127396	0.139751
SMC5	86.1722	-1.12702	0.328844	-3.42722	0.000609805	0.0171716
HSPA1A	88.8602	0.936836	0.292735	3.20028	0.00137293	0.0301822
PDE3B	89.4595	-0.630423	0.222871	-2.82864	0.00467459	0.0701216
ARL2BP	89.7489	0.720489	0.271404	2.65467	0.00793854	0.102441
SMPD3	91.6	0.845564	0.228273	3.70418	0.000212078	0.00768239
LOC523023	93.6668	0.614322	0.226895	2.70752	0.00677889	0.0930944
LOC101903383	95.8974	1.16653	0.227369	5.13057	2.89e-07	4.09e-05
PRSS48	96.9644	-1.41506	0.23991	-5.89829	3.67e-09	1.11e-06
TMED10	97.5194	1.22237	0.280132	4.36354	1.28e-05	0.000872155
RPS6KA2	97.9225	2.61997	0.347611	7.53708	4.81e-14	5.24e-11
SGPL1	99.4152	-1.25729	0.237645	-5.29061	1.22e-07	2.08e-05
LOC101906554	100.324	-1.15646	0.294324	-3.92921	8.52e-05	0.00390468
TPD52L2	100.411	0.60182	0.226274	2.6597	0.00782105	0.101525
LOC101903388	101.638	0.827232	0.21199	3.90222	9.53e-05	0.00425942
LOC101903305	102.569	0.743022	0.224982	3.30258	0.000958002	0.0232134
WIPI1	103.368	-0.891003	0.248241	-3.58926	0.000331621	0.0108916
CHRNE	104.122	1.19394	0.264924	4.50673	6.58e-06	0.000505538
KCNAB1	104.272	0.782534	0.229976	3.40268	0.000667284	0.0179213
LOC101903794	105.311	1.2407	0.26238	4.72862	2.26e-06	0.000216211
LOC101908038	107.703	-0.725058	0.253519	-2.85997	0.00423677	0.0662587
LOC524692	109.098	0.770786	0.226155	3.40821	0.000653896	0.0177243
AHSG	110.217	-0.715566	0.242345	-2.95268	0.00315033	0.0533684
PREB	112.451	1.42135	0.318667	4.46028	8.19e-06	0.000579548
HCRTR1	114.061	1.88846	0.348004	5.42653	5.75e-08	1.12e-05
BRI3BP	114.787	-0.892416	0.274433	-3.25185	0.00114656	0.0266367
LOC101905950	114.812	-0.922722	0.270827	-3.40705	0.000656697	0.0177243
RPE	118.831	-0.642561	0.227201	-2.82816	0.00468163	0.0701216
SLC6A20	122.126	0.627696	0.204237	3.07337	0.00211658	0.0418593
SPON1	124.533	-0.588559	0.209111	-2.81458	0.00488407	0.0727539
ORM1	125.788	1.02235	0.301553	3.39029	0.000698193	0.0180405
SPTAN1	126.053	1.49243	0.298017	5.00787	5.5e-07	6.52e-05
LOC101905792	126.901	-1.26227	0.226639	-5.56952	2.55e-08	5.46e-06
IGF2R	128.041	-1.50815	0.312619	-4.82426	1.41e-06	0.000147337	Yes
LOC101902982	131.385	0.757302	0.257339	2.94282	0.00325243	0.0547291
SYNCRIP	132.384	-1.17705	0.270936	-4.34437	1.4e-05	0.000917504
RPAIN	136.88	0.580735	0.191992	3.02479	0.00248808	0.0462969
LOC100847870	137.849	-0.649419	0.191311	-3.39457	0.000687353	0.0179641
BRCA2	138.478	-0.765933	0.263139	-2.91076	0.00360553	0.0588543
DOM3Z	138.806	0.635017	0.23548	2.69669	0.0070032	0.095519
ANAPC5	144.807	-0.752437	0.231596	-3.24892	0.00115846	0.0267623
GPR44	145.871	1.13764	0.224367	5.07044	3.97e-07	5.15e-05
FBXL6	149.444	1.75927	0.445685	3.94734	7.9e-05	0.00368234
SIK3	150.37	1.2219	0.467354	2.6145	0.0089359	0.109974
C24H18orf8	155.716	-1.74516	0.248935	-7.01053	2.37e-12	1.85e-09
HP	158.831	2.22243	0.468127	4.74749	2.06e-06	0.000200511
LOC101905655	161.31	-1.83484	0.204405	-8.97652	2.79e-19	1.52e-15
CCDC88A	161.437	2.14822	0.476071	4.51241	6.41e-06	0.000505538	Yes
MOBKL3	161.886	0.789087	0.292839	2.69461	0.00704703	0.0955732
BMP2K	166.272	1.54605	0.31311	4.93774	7.9e-07	8.98e-05
LOC101907519	166.762	0.79123	0.240607	3.28848	0.00100731	0.0241931
PCK1	167.104	1.70589	0.456274	3.73875	0.00018494	0.00690613
LOC101902723	169.063	-0.814465	0.230382	-3.53528	0.000407349	0.012912
FEN1	176.519	1.15518	0.225728	5.11759	3.09e-07	4.22e-05
ARHGDIA	178.249	2.32223	0.290183	8.00264	1.22e-15	1.66e-12	Yes
ANGPTL1	178.348	-0.586141	0.200555	-2.9226	0.00347125	0.0574772
LOC100848533	178.662	-1.3682	0.292006	-4.68553	2.79e-06	0.000245549
APEH	180.76	1.29321	0.244963	5.27918	1.3e-07	2.14e-05
LRRN3	182.39	-0.802364	0.226213	-3.54695	0.000389723	0.0124986
LOC101904988	184.316	0.657768	0.203529	3.23182	0.00123004	0.0279423
LRFN4	186.905	1.83968	0.477119	3.85582	0.000115343	0.00499088
LOC101903629	190.747	1.95136	0.324479	6.01381	1.81e-09	6.17e-07
RASSF4	192.005	-1.57573	0.339893	-4.63596	3.55e-06	0.000302661	Yes
COL10A1	193.517	1.04112	0.277685	3.74926	0.000177356	0.0066723
SAMM50	200.782	1.30871	0.300427	4.35616	1.32e-05	0.000880051
PIAS3	205.369	0.89321	0.181582	4.91905	8.7e-07	9.48e-05
BAIAP3	208.264	0.718326	0.234738	3.06011	0.00221254	0.0430813
PCOLCE	221.786	0.811505	0.27257	2.97724	0.00290861	0.0509895
LOC101904727	224.819	-0.685399	0.238234	-2.877	0.0040147	0.0640004
LOC101902970	237.497	0.589068	0.192494	3.06018	0.00221201	0.0430813
CCDC42B	241.229	0.695219	0.204643	3.39723	0.000680716	0.0179641
SLC5A2	260.701	0.754106	0.227972	3.30789	0.00094003	0.0230858
LOC101904486	266.113	-1.03588	0.239779	-4.32014	1.56e-05	0.00100014
SRR	270.305	0.791158	0.170835	4.63113	3.64e-06	0.00030504
WWOX	272.836	0.581837	0.229385	2.53651	0.0111965	0.128783
KAT6A	275.936	1.49715	0.430361	3.47883	0.00050361	0.0150037
CEP290	276.593	0.670492	0.226399	2.96155	0.00306096	0.052805
LOC101906443	277.793	0.739901	0.164169	4.50696	6.58e-06	0.000505538
NRM	281.266	1.08319	0.177145	6.11468	9.68e-10	3.52e-07
LOC101907839	286.729	0.829002	0.176897	4.68634	2.78e-06	0.000245549
ABI3BP	294.201	0.739159	0.225885	3.27229	0.00106682	0.0252882
FKBP1B	298.543	0.609983	0.176442	3.45714	0.000545944	0.0159419
CACNA1D	298.712	-0.721594	0.216984	-3.32556	0.0008824	0.0218947
LOC101904040	306.686	0.648867	0.147056	4.41238	1.02e-05	0.000714641
BHMT2	307.882	1.01093	0.24343	4.15288	3.28e-05	0.0018646
HCN3	310.801	-1.38339	0.30546	-4.52887	5.93e-06	0.000475437
SLC17A4	311.207	-0.662324	0.243694	-2.71785	0.0065708	0.0916216
FAM35A	313.332	-0.627626	0.219949	-2.85351	0.00432397	0.0669723
ASB15	316.094	-1.49924	0.277254	-5.40746	6.39e-08	1.16e-05
EME1	318.785	0.626246	0.160779	3.89506	9.82e-05	0.00431645
ACAT2	327.442	0.987522	0.209182	4.72088	2.35e-06	0.000220737
SNX21	327.832	0.671128	0.23033	2.91377	0.00357092	0.0584645
TREH	332.341	-0.660038	0.153026	-4.31325	1.61e-05	0.00101983
LOC101904771	340.731	0.686213	0.22194	3.09189	0.00198886	0.0404601
HPS3	343.55	0.888846	0.240883	3.68996	0.000224293	0.00799246
PPP2R1B	348.634	0.965586	0.173477	5.56606	2.61e-08	5.46e-06
TMEM175	356.116	0.77502	0.247732	3.12846	0.00175727	0.0365673
SRSF2	359.901	0.783029	0.155406	5.0386	4.69e-07	5.81e-05
TAF5	362.382	0.819427	0.163982	4.99704	5.82e-07	6.75e-05
TBATA	367.535	0.685518	0.25745	2.66273	0.00775102	0.100864
NEDD4L	370.789	-0.795308	0.263512	-3.01811	0.00254355	0.0468546
GLS2	379.924	0.651859	0.185621	3.51177	0.000445128	0.013644
LOC540863	399.536	0.656687	0.245092	2.67935	0.00737656	0.0982198
SUSD2	404.482	2.32206	0.451739	5.14026	2.74e-07	4.04e-05	yes
OPN3	410.696	-0.799787	0.302635	-2.64275	0.00822358	0.104025
NCSTN	414.591	0.758687	0.184848	4.10439	4.05e-05	0.00214579
SAA2	429.797	1.26098	0.471172	2.67627	0.00744477	0.0987565
TMCO6	464.982	0.621512	0.16971	3.6622	0.000250056	0.00879551
LOC101903597	466.238	0.661993	0.200244	3.30593	0.000946602	0.0231429
CCDC146	468.032	-0.914492	0.227069	-4.02737	5.64e-05	0.00282127
TMEM150A	471.038	0.897568	0.223436	4.01711	5.89e-05	0.0029201
NRAP	517.285	-0.63876	0.171425	-3.72618	0.000194402	0.00721006
LOC101906135	521.324	0.77322	0.27549	2.80671	0.00500505	0.0737501
LOC101907052	530.281	0.766206	0.193232	3.96522	7.33e-05	0.00347635
LOC509034-2	546.62	-0.662685	0.193589	-3.42316	0.000618976	0.0173059
GP9	548.361	0.627796	0.228158	2.75158	0.00593088	0.084647
FSIP1	580.425	-0.616946	0.241582	-2.55378	0.0106561	0.124405
MPP7	587.701	-1.02373	0.259652	-3.94269	8.06e-05	0.00372275
LOC100847189	591.93	0.918255	0.220159	4.17087	3.03e-05	0.00174143
LOC101902226	657.651	-0.810959	0.262219	-3.09268	0.00198356	0.0404601
LOC101906840	659.604	-0.90217	0.258554	-3.48929	0.000484308	0.0145881
TNFAIP8L1	678.264	0.65263	0.201549	3.23807	0.00120339	0.0274515
PEMT	679.764	-0.725848	0.243675	-2.97876	0.00289419	0.0509005
LOC101902444	701.571	1.35259	0.162416	8.32791	8.23e-17	2.24e-13
DHODH	786.189	1.97079	0.424971	4.63747	3.53e-06	0.000302661
IL23A	911.599	0.602864	0.174472	3.45536	0.000549568	0.0159419
TYMS	967.53	0.638911	0.246603	2.59085	0.00957389	0.115272
MAP3K15	989.182	0.884577	0.129328	6.83982	7.93e-12	4.32e-09
PDZD9	997.381	0.607339	0.138786	4.3761	1.21e-05	0.000833839
RNF123	1119.32	0.778162	0.235227	3.30813	0.000939216	0.0230858
BTD	1351.8	0.689023	0.199913	3.44661	0.000567661	0.016365
SERINC4	1418.55	0.889794	0.169242	5.25754	1.46e-07	2.34e-05
SLC51A	2046.14	0.839788	0.142815	5.88024	4.1e-09	1.18e-06
LOC101902543	2241.9	-2.13794	0.300929	-7.10448	1.21e-12	1.1e-09
SLA2	2363.76	0.934216	0.194713	4.79792	1.6e-06	0.00016492
LOC101905058	2932.1	0.945571	0.135443	6.9813	2.92e-12	1.98e-09
SURF2	3069.6	0.804141	0.221732	3.62664	0.000287135	0.00960406
MIR1282	3930.75	0.587298	0.145525	4.03573	5.44e-05	0.00276254
						filtering strategy: adjusted-pvalue: 0.1
						baseMean: 10

## Sheet: proton-receptor
	baseMean	log2FoldChange	lfcSE	stat	pvalue	padj	RT-qPCR confirmed	Proton-receptor	Function
RPS6KA2	97.9225	2.61997	0.347611	7.53708	4.81e-14	5.24e-11		yes	Ribosomal protein S6 kinase alpha-2; Serine/threonine-protein kinase that acts downstream of ERK (MAPK1/ERK2 and MAPK3/ERK1) signaling and mediates mitogenic and stress-induced activation of transcription factors, regulates translation, and mediates cellular proliferation, survival, and differentiation.
BMP2K	166.272	1.54605	0.31311	4.93774	7.9e-07	8.98e-05		Yes	BMP-2-inducible protein kinase; May be involved in osteoblast differentiation; Belongs to the protein kinase superfamily. Ser/Thr protein kinase family
DHRS3	74.8319	1.29004	0.298095	4.32763	1.51e-05	0.000978255		yes	Short-chain dehydrogenase/reductase 3; Catalyzes the reduction of all-trans-retinal to all- trans-retinol in the presence of NADPH
SIK3	150.37	1.2219	0.467354	2.6145	0.0089359	0.109974		yes	Serine/threonine-protein kinase SIK3; SIK family kinase 3; playing a role in various processes such as cell metabolism, cell polarity, apoptosis and DNA damage response.
MAP3K6	24.2046	1.19675	0.404224	2.96061	0.00307029	0.052805		yes	Mitogen-activated protein kinase kinase kinase 6; Component of a protein kinase signal transduction cascade. Activates the JNK, but not ERK or p38 kinase pathways
TTBK1	12.5471	1.19211	0.460554	2.58842	0.00964165	0.11553		yes	Tau-tubulin kinase 1; Serine/threonine kinase which is able to phosphorylate TAU on serine, threonine and tyrosine residues. Induces aggregation of TAU
SIRT6	34.0355	1.08582	0.35033	3.09942	0.00193902	0.0397425		yes	NAD-dependent protein deacetylase sirtuin-6; NAD-dependent protein deacetylase. Has deacetylase activity towards histone H3K9Ac and H3K56Ac.
ACAT2	327.442	0.987522	0.209182	4.72088	2.35e-06	0.000220737		yes	Acetyl-CoA acetyltransferase, cytosolic; acetyl-Coenzyme A acetyltransferase 2
CSNK1G1	44.0288	0.959454	0.281018	3.41421	0.000639684	0.0176139		yes	Csnk1g1 - Casein kinase I isoform gamma-1; Serine/threonine-protein kinase. Casein kinases are operationally defined by their preferential utilization of acidic proteins such as caseins as substrates. It can phosphorylate a large number of proteins. Participates in Wnt signaling.
GPD1	23.6298	0.950574	0.340725	2.78985	0.00527317	0.0772832		yes	Glycerol-3-phosphate dehydrogenase 1
HIPK1	17.723	0.902227	0.345474	2.61156	0.00901295	0.110461		yes	Homeodomain-interacting protein kinase 1; Serine/threonine-protein kinase involved in transcription regulation and TNF-mediated cellular apoptosis. Plays a role as a corepressor for homeodomain transcription factors. Phosphorylates DAXX and MYB. Phosphorylates DAXX in response to stress, and mediates its translocation from the nucleus to the cytoplasm.
MAP3K15	989.182	0.884577	0.129328	6.83982	7.93e-12	4.32e-09		yes	Mitogen-activated protein kinase kinase kinase 15; May function in a signal transduction pathway that is activated by various cell stresses and leads to apoptosis;
SMPD3	91.6	0.845564	0.228273	3.70418	0.000212078	0.00768239		yes	Sphingomyelin phosphodiesterase 3; Catalyzes the hydrolysis of sphingomyelin to form ceramide and phosphocholine. Ceramide mediates numerous cellular functions, such as apoptosis and growth arrest, and is capable of regulating these 2 cellular events independently. Also hydrolyzes sphingosylphosphocholine. Regulates the cell cycle by acting as a growth suppressor in confluent cells.
BTD	1351.8	0.689023	0.199913	3.44661	0.000567661	0.016365		yes	Biotinidase; Catalytic release of biotin from biocytin, the product of biotin-dependent carboxylases degradation
WWOX	272.836	0.581837	0.229385	2.53651	0.0111965	0.128783		yes	WW domain-containing oxidoreductase; Putative oxidoreductase. Acts as a tumor suppressor and plays a role in apoptosis. May function synergistically with p53/TP53 to control genotoxic stress-induced cell death. Plays a role in TGFB1 signaling and TGFB1-mediated cell death.
