# Supplementary material for: Changes in meta-transcriptome of rumen epimural microbial community and liver transcriptome in young calves with feed induced acidosis
Source: Sci Rep. 2019 Dec 12;9:18967. doi: 10.1038/s41598-019-54055-8 (PMC6908691; doi:10.1038/s41598-019-54055-8)
Supplement: Supplementary file 4 — Dataset3 [file 41598_2019_54055_MOESM4_ESM.xlsx]

## Sheet: cellular_component_biogenesis_G
Gene	log2FC(treated_vs. Control)	GO-term
RPS6KA2	2.61997	GO:0071840
CSNK1G1	0.959454	GO:0071840
ARL1	1.0917	GO:0071840
DHODH	1.97079	GO:0071840
MIP	0.824315	GO:0071840
HPS3	0.888846	GO:0071840
EME1	0.626246	GO:0071840
GLS2	0.651859	GO:0071840
PPP2R1B	0.965586	GO:0071840
TBCE	0.676022	GO:0071840
GAPDH	1.10334	GO:0071840
SPTAN1	1.49243	GO:0071840
SEC16A	1.08289	GO:0071840
RNF4	1.44182	GO:0071840
TAF5	0.819427	GO:0071840
SRR	0.791158	GO:0071840
ACIN1	0.692431	GO:0071840
YBEY	0.899662	GO:0071840
RTF1	1.16391	GO:0071840
PES1	1.05435	GO:0071840
TXNL4B	1.62254	GO:0071840
MMP11	1.34578	GO:0071840
ARHGDIA	2.32223	GO:0071840
COG2	0.693712	GO:0071840
PROX1	0.687126	GO:0071840
ABI3BP	0.739159	GO:0071840
TAF6L	0.767634	GO:0071840
CIAPIN1	1.25553	GO:0071840
HSPA1A	0.936836	GO:0071840
PANX2	1.26899	GO:0071840
CDCA2	1.23923	GO:0071840
CEP290	0.670492	GO:0071840
SAMM50	1.30871	GO:0071840
PREB	1.42135	GO:0071840
RPLP0	0.697886	GO:0071840
TMEM150A	0.897568	GO:0071840
TULP2	1.73883	GO:0071840
ATG2B	1.46693	GO:0071840
CLIP3	0.732131	GO:0071840
FEN1	1.15518	GO:0071840
TMED10	1.22237	GO:0071840
WDR3	0.89208	GO:0071840
APOA1	1.32028	GO:0071840
FKBP1B	0.609983	GO:0071840
SAP18	0.997052	GO:0071840
HIPK1	0.902227	GO:0071840
PAPD7	1.22161	GO:0071840
CCDC88A	2.14822	GO:0071840
SOAT2	1.41984	GO:0071840
SLC11A1	2.60054	GO:0071840
TRMT112	0.883051	GO:0071840
PLOD3	1.44097	GO:0071840
MYRF	0.812417	GO:0071840
ELL3	0.81312	GO:0071840
TTBK1	1.19211	GO:0071840
GP5	1.34121	GO:0071840
SNAI2	1.2271	GO:0071840
SRP72	1.10766	GO:0071840
KAT6A	1.49715	GO:0071840
LRFN4	1.83968	GO:0071840
CELSR3	1.16324	GO:0071840
TECPR1	1.38089	GO:0071840
SMPD3	0.845564	GO:0071840
TMEM175	0.77502	GO:0071840
TEX40	1.30391	GO:0071840
PACS2	0.868836	GO:0071840
SRSF2	0.783029	GO:0071840
RANBP10	0.883774	GO:0071840
MYO7B	1.16053	GO:0071840
TMCO6	0.621512	GO:0043227
HP	2.22243	GO:0043227
CAMK2N2	1.11942	GO:0043227
MYO7B	1.16053	GO:0043227
SEC16A	1.08289	GO:0043227
PCK1	1.70589	GO:0043227
RGS8	0.910644	GO:0043227
YBEY	0.899662	GO:0043227
ELF2	1.17107	GO:0043227
CREB3L3	1.64867	GO:0043227
BMP2K	1.54605	GO:0043227
SLC50A1	1.18546	GO:0043227
SLC17A5	0.891326	GO:0043227
ZBTB38	0.658169	GO:0043227
SAMM50	1.30871	GO:0043227
ARL1	1.0917	GO:0043227
YRDC	1.49537	GO:0043227
TMEM150A	0.897568	GO:0043227
WDR3	0.89208	GO:0043227
MYRF	0.812417	GO:0043227
SLA2	0.934216	GO:0043227
ATP13A3	1.02176	GO:0043227
TYMS	0.638911	GO:0043227
FOXP4	2.01843	GO:0043227
TTBK1	1.19211	GO:0043227
GAPDH	1.10334	GO:0043227
TAF5	0.819427	GO:0043227
KAT6A	1.49715	GO:0043227
TECPR1	1.38089	GO:0043227
SMPD3	0.845564	GO:0043227
BTD	0.689023	GO:0043227
CSNK1G1	0.959454	GO:0043227
IFRD2	1.34295	GO:0043227
DUSP23	1.06099	GO:0043227
OVOL3	0.954498	GO:0043227
PES1	1.05435	GO:0043227
MRPL41	1.48428	GO:0043227
GLS2	0.651859	GO:0043227
ACAT2	0.987522	GO:0043227
GPR137B	1.39276	GO:0043227
SLC11A1	2.60054	GO:0043227
BHMT2	1.01093	GO:0043227
ACBD3	1.71184	GO:0043227
DPH3	0.802769	GO:0043227
FEN1	1.15518	GO:0043227
HIPK1	0.902227	GO:0043227
NRM	1.08319	GO:0043227
TNIP1	1.40828	GO:0043227
PACS2	0.868836	GO:0043227
TRMT112	0.883051	GO:0043227
MINPP1	0.987859	GO:0043227
NCSTN	0.758687	GO:0043227
SUSD2	2.32206	GO:0043227
SRP72	1.10766	GO:0043227
PCOLCE	0.811505	GO:0043227
TMEM175	0.77502	GO:0043227
SRSF2	0.783029	GO:0043227
CEP290	0.670492	GO:0043227
MXRA8	1.15865	GO:0043227
ATN1	1.18209	GO:0043227
DHODH	1.97079	GO:0043227
MIP	0.824315	GO:0043227
EME1	0.626246	GO:0043227
ARL2BP	0.720489	GO:0043227
SPTAN1	1.49243	GO:0043227
SPATA24	2.21796	GO:0043227
RTF1	1.16391	GO:0043227
PSCA	1.2296	GO:0043227
TBX10	0.853913	GO:0043227
TXNL4B	1.62254	GO:0043227
RCE1	1.80132	GO:0043227
PPP1R26	1.0829	GO:0043227
TBATA	0.685518	GO:0043227
G0S2	1.58785	GO:0043227
TAF6L	0.767634	GO:0043227
CCDC88A	2.14822	GO:0043227
PREB	1.42135	GO:0043227
RPAIN	0.580735	GO:0043227
CLIP3	0.732131	GO:0043227
WWOX	0.581837	GO:0043227
SLC51A	0.839788	GO:0043227
PAPD7	1.22161	GO:0043227
SNX21	0.671128	GO:0043227
APEH	1.29321	GO:0043227
PRIM1	0.965726	GO:0043227
PLEKHB2	1.50043	GO:0043227
ELL3	0.81312	GO:0043227
SNAI2	1.2271	GO:0043227
SAA2	1.26098	GO:0043227
CDCA2	1.23923	GO:0043227
RANBP10	0.883774	GO:0043227
RPS6KA2	2.61997	GO:0043227
GPD1	0.950574	GO:0043227
PPP2R1B	0.965586	GO:0043227
RNF4	1.44182	GO:0043227
ACIN1	0.692431	GO:0043227
PLOD3	1.44097	GO:0043227
CCDC53	1.29971	GO:0043227
ACOX2	1.19226	GO:0043227
COG2	0.693712	GO:0043227
PROX1	0.687126	GO:0043227
CIAPIN1	1.25553	GO:0043227
HSPA1A	0.936836	GO:0043227
SIRT6	1.08582	GO:0043227
RPLP0	0.697886	GO:0043227
TMED10	1.22237	GO:0043227
SURF2	0.804141	GO:0043227
APOA1	1.32028	GO:0043227
FKBP1B	0.609983	GO:0043227
IK	0.703837	GO:0043227
SAP18	0.997052	GO:0043227
MRPL53	0.901367	GO:0043227
GPT	1.27446	GO:0043227
ARHGDIA	2.32223	GO:0043227
PIAS3	0.89321	GO:0043227
SOAT2	1.41984	GO:0043227
PPIH	0.667357	GO:0043227
SLC5A2	0.754106	GO:0043227
GP5	1.34121	GO:0043227
P4HB	1.10208	GO:0043227
CCSAP	-1.30565	GO:0044085
LRRN3	-0.802364	GO:0044085
FLRT1	-1.07527	GO:0044085
MTPN	-0.842481	GO:0044085
CLDN7	-0.71057	GO:0044085
KCNRG	-0.786702	GO:0044085
ANKRD23	-0.639527	GO:0044085
RAB14	-0.62598	GO:0044085
GEMIN5	-1.01184	GO:0044085
NEDD4L	-0.795308	GO:0044085
AHSG	-0.715566	GO:0044085
AURKA	-1.35092	GO:0044085
HIST1H1E	-0.94205	GO:0044085
WIPI1	-0.891003	GO:0044085
MPP7	-1.02373	GO:0044085
PCNT	-1.17333	GO:0044085
AKAP9	-0.956009	GO:0044085
ARFGEF1	-0.787911	GO:0044085
RPL5	-0.634205	GO:0044085
NOC2L	-1.5326	GO:0044085
SPIRE1	-1.05305	GO:0044085
SQSTM1	-1.01772	GO:0044085
PIK3R1	-1.07343	GO:0044085
TEX15	-1.19554	GO:0044085
HRG	-1.29406	GO:0044085
SOCS2	-1.26991	GO:0035556
KALRN	-2.04093	GO:0035556
BRCA2	-0.765933	GO:0035556
FLRT1	-1.07527	GO:0035556
MAGI3	-0.686619	GO:0035556
BRD4	-1.23674	GO:0035556
CACNA1D	-0.721594	GO:0035556
RAB14	-0.62598	GO:0035556
NOC2L	-1.5326	GO:0035556
IL18	-2.53065	GO:0035556
IFNK	-1.15902	GO:0035556
DFNA5	-0.963477	GO:0035556
ARFGEF1	-0.787911	GO:0035556
TIMP3	-1.75445	GO:0035556
ASB15	-1.49924	GO:0035556
TRIM13	-0.624224	GO:0035556
GPR155	-0.882478	GO:0035556
SQSTM1	-1.01772	GO:0035556
PIK3R1	-1.07343	GO:0035556
MSH6	-0.632415	GO:0035556
MASTL	-1.63196	GO:0035556
DOCK6	-1.05556	GO:0035556
RASL12	-0.963979	GO:0035556
HP	2.22243	GO:0006953
SAA3	1.32215	GO:0006953
ORM1	1.02235	GO:0006953
SAA2	1.26098	GO:0006953
PCK1	1.70589	GO:0006090
GPD1	0.950574	GO:0006090
SRR	0.791158	GO:0006090
SIRT6	1.08582	GO:0006090
GAPDH	1.10334	GO:0006090
TYMS	0.638911	GO:0031667
ATN1	1.18209	GO:0031667
DHODH	1.97079	GO:0031667
APOA1	1.32028	GO:0031667
SNAI2	1.2271	GO:0031667
PROX1	0.687126	GO:0031667
FKBP1B	0.609983	GO:0031667
PCK1	1.70589	GO:0031667
SRSF2	0.783029	GO:0031667
SIRT6	1.08582	GO:0031667
RPS6KA2	2.61997	proton-receptor motif
CSNK1G1	0.959454	proton-receptor motif
BMP2K	1.54605	proton-receptor motif
SIK3	1.2219	proton-receptor motif
ACAT2	0.987522	proton-receptor motif
DHRS3	1.29004	proton-receptor motif
GPD1	0.950574	proton-receptor motif
TTBK1	1.19211	proton-receptor motif
WWOX	0.581837	proton-receptor motif
MAP3K15	0.884577	proton-receptor motif
HIPK1	0.902227	proton-receptor motif
SMPD3	0.845564	proton-receptor motif
BTD	0.689023	proton-receptor motif
MAP3K6	1.19675	proton-receptor motif
SIRT6	1.08582	proton-receptor motif
