# Supplementary material for: Changes in meta-transcriptome of rumen epimural microbial community and liver transcriptome in young calves with feed induced acidosis
Source: Sci Rep. 2019 Dec 12;9:18967. doi: 10.1038/s41598-019-54055-8 (PMC6908691; doi:10.1038/s41598-019-54055-8)
Supplement: Supplementary file 5 — Dataset4 [file 41598_2019_54055_MOESM5_ESM.xlsx]

## Sheet: Sheet1
Negative Correlated Genes	Genus
LOC101905058	Cyanothece
TPD52L2	Cyanothece
CELSR3	Veillonella
TBCE	Magnetospirillum
CIAPIN1	Cyanothece
GAPDH	Cyanothece
BMP2K	Rhodovulum, Pseudothermotoga
ACAT2	Salinispora
FKBP1B	Cyanothece
PAPD7	Acinetobacter, Erwinia
HPS3	Gemmatimonas
PPIH	Halioglobus, Cyanothece
APEH	Mariprofundus
GPR137B	Limnohabitans
LOC101903311	Cycloclasticus
TMEM175	Halothiobacillus
C2H2orf62	Lysinibacillus
RTF1	Carnobacterium
