# Supplementary material for: Changes in meta-transcriptome of rumen epimural microbial community and liver transcriptome in young calves with feed induced acidosis
Source: Sci Rep. 2019 Dec 12;9:18967. doi: 10.1038/s41598-019-54055-8 (PMC6908691; doi:10.1038/s41598-019-54055-8)
Supplement: Supplementary file 6 — Dataset5 [file 41598_2019_54055_MOESM6_ESM.xlsx]

## Sheet: positive_mrNA_genus
Gene Name	Genus
PPP2R1B	Salinispora, Bacteroides, Hymenobacter, Desulfovibrio
MMP11	Treponema
FOXP4	Rubrobacter, Rathayibacter, Macrococcus
ARL1	Actinobacillus
HP	Olsenella, Sulfurihydrogenibium
RPLP0	Chryseobacterium
SAA2	Olsenella
SPATA24	Sphingopyxis
LOC101903128	Salinispora
PES1	Actinobacillus, Salinispora, Bacteroides, Delftia, Desulfovibrio
HIPK1	Rubrobacter
LOC511531	Leuconostoc, Enterobacter
HSPA1A	Actinobacillus, Salinispora, Bacteroides, Delftia, Hymenobacter
LOC100138660	Bacteroides
FBXO8	Bacteroides, Hymenobacter
LOC101904617	Actinomyces, Arthrobacter, Burkholderia, Brevibacterium
ARL2BP	Agromyces, Actinomyces, Blattabacterium
SLC50A1	Methylophaga
SIRT6	Algoriphagus, Brevundimonas
LOC101902780	Nocardioides
ELF2	Coxiella
AFAP1-2	Kocuria
SIK3	Marinomonas, Martelella, Rhodoferax, Gramella, Cellulophaga
LOC101903588	Taylorella, Brevibacillus
ATP13A3	Tannerella
TBATA	Dickeya
SLA2	Olsenella
LOC101907290	Cycloclasticus
PSCA	Limnohabitans
CDCA2	Haemophilus
ACAT2	Cycloclasticus
LOC101904396	Aggregatibacter, Agromyces, Thermosynechococcus, Methanosarc
LOC101903383	Haemophilus, Comamonas
SAP18	Salinispora
LOC101902970	Salinispora
LOC100847891	Actinobacillus, Desulfomicrobium, Agrococcus, Bacteroides
GP5	Limnohabitans
MYRF	Spirosoma
PROB1	Actinobacillus, Desulfomicrobium, Agrococcus, Delftia, Taylorella
RGS8	Desulfomicrobium, Kinetoplastibacterium, Delftia, Arcobacter,
LOC101903629	Haemophilus
DNAJC18	Aneurinibacillus
PAQR9	Bacteroides, Mannheimia
C5H12orf73	Acidithiobacillus
C7H19orf71	Taylorella
CELSR3	Sulfurimonas
SAMM50	Bacteroides, Hymenobacter
CSNK1G1	Polaribacter
LOC100847189	Pantoea
CAMK2N2	Actinobacillus, Salinispora, Delftia
GPT	Actinobacillus, Agrococcus, Delftia, Mannheimia
MXRA8	Flavobacterium, Sulfurospirillum, Ferroplasma
MGC128071	Salinispora
MOBKL3	Azoarcus, Thauera, Thiomicrospira
PROX1	Acinetobacter, Francisella
RPS6KA2	Salinispora, Desulfovibrio
MINPP1	Actinobacillus, Agrococcus, Taylorella
TAF6L	Stanieria
KCNH3	Actinobacillus, Salinispora, Bacteroides, Delftia, Hymenobacter
LOC101905226	CandidatusBlochmannia, Rahnella, Halomonas, Leptotrichia
ACOX2	Haemophilus]
SLC17A5	Hymenobacter]
MIR1282	Limnohabitans, Olsenella, Sulfurihydrogenibium
SLC5A2	Agrococcus
ABI3BP	Olsenella
LOC519492	Taylorella
ACBD3	Actinobacillus, Bacteroides, Delftia
PIAS3	Pelosinus, Kushneria
LOC101902444	Haemophilus]
FKBP1B	Haemophilus, Tannerella
TMEM238	Actinobacillus, Delftia, Sulfurimonas
HCRTR1	Chlamydia, Methanosarcina, Rickettsia, Comamonas
BHMT2	Tannerella
LOC523023	Chlorobaculum, Dehalococcoides
SNX21	Janthinobacterium
EME1	Taylorella
MYO7B	Croceicoccus, Ehrlichia, Chromobacterium, Sulfurihydrogenibium

## Sheet: Transferase
Gene Names	up-or-down Regulation in treated	genus
HIPK1	↑	Rubrobacter
SIRT6	↑	Algoriphagus, Brevundimonas
SIK3	↑	Marinomonas, Martelella, Rhodoferax, Gramella, Cellulophaga, Mesoplasma, Thermococcus, Xenorhabdus, Kosmotoga, Advenella
ACAT2	↑	Cycloclasticus
CSNK1G1	↑	Polaribacter
CAMK2N2	↑	Actinobacillus, Salinispora, Delftia
GPT	↑	Actinobacillus, Agrococcus, Delftia, Mannheimia
TAF6L	↑	Stanieria
KCNH3	↑	Actinobacillus, Salinispora, Bacteroides, Delftia, Hymenobacter, Desulfovibrio, Mannheimia
PIAS3	↑	Pelosinus, Kushneria
BHMT2	↑	Tannerella
